# Supplementary material for: {2-[(4-Bromo­phen­yl)imino­meth­yl]pyridine-κ2 N,N′}diiodidozinc(II)
Source: Acta Crystallogr Sect E Struct Rep Online. 2008 Jul 9;64(Pt 8):m1018. doi: 10.1107/S1600536808020680 (PMC2961941; doi:10.1107/S1600536808020680)
Supplement: Supplementary file 2 [file e-64-m1018-Isup2.hkl]

# 
# h,k,l, Fc-squared, Fo-squared, sigma(Fo-squared) and status flag 
# 
data_I
_shelx_title ' b in P-1' 
_shelx_refln_list_code          4 
_shelx_F_calc_maximum      299.20 
_exptl_crystal_F_000       532.00 
_reflns_d_resolution_high  0.7108 
 
loop_ 
 _symmetry_equiv_pos_as_xyz 
 'x, y, z' 
 '-x, -y, -z' 
 
_cell_length_a     8.0749 
_cell_length_b     9.7323 
_cell_length_c    11.1884 
_cell_angle_alpha  79.157 
_cell_angle_beta   71.178 
_cell_angle_gamma  67.325 
 
_shelx_F_squared_multiplier     1.000 
 
loop_ 
 _refln_index_h 
 _refln_index_k 
 _refln_index_l 
 _refln_F_squared_calc 
 _refln_F_squared_meas 
 _refln_F_squared_sigma 
 _refln_observed_status 
   2   0   0     1239.75     1353.70     54.97 o 
   3   0   0      582.63      614.78     27.20 o 
   4   0   0    10576.77    11248.81    440.47 o 
   5   0   0     1156.02     1178.04     50.50 o 
   6   0   0     6097.95     6046.26    240.69 o 
   7   0   0     3026.86     3002.07    156.32 o 
   8   0   0      283.18      275.87     28.35 o 
   9   0   0     3886.40     3648.30    191.94 o 
  10   0   0      270.25      289.48     34.51 o 
  -9   1   0     2279.95     2175.58    121.62 o 
  -8   1   0     1004.13      979.10     62.24 o 
  -7   1   0        6.92       24.94     19.06 o 
  -6   1   0     1518.56     1539.98     66.05 o 
  -5   1   0       65.82       65.38      8.57 o 
  -4   1   0     2147.25     2075.42     84.69 o 
  -3   1   0     9335.32     9471.56    371.49 o 
  -2   1   0    32729.81    31387.61   1226.82 o 
  -1   1   0      634.63      801.33     63.59 o 
   0   1   0     1450.52     1467.59    101.35 o 
   1   1   0      369.95      381.36     16.48 o 
   2   1   0      332.98      326.73     21.61 o 
   3   1   0      246.58      285.26     13.96 o 
   4   1   0     4034.66     4518.45    178.53 o 
   5   1   0     5925.02     6274.09    247.31 o 
   6   1   0    11152.94    11875.07    464.89 o 
   7   1   0     4145.96     4194.18    214.57 o 
   8   1   0      213.50      183.23     23.96 o 
   9   1   0      281.61      258.50     30.05 o 
  10   1   0      677.56      656.56     51.40 o 
  -9   2   0      478.31      445.98     60.16 o 
  -8   2   0        2.23       10.80     23.45 o 
  -7   2   0      547.71      558.68     39.53 o 
  -6   2   0     7029.41     6930.52    275.18 o 
  -5   2   0     7890.11     7773.55    308.68 o 
  -4   2   0     1916.60     1892.70     79.85 o 
  -3   2   0      128.00      134.89     16.31 o 
  -2   2   0    14384.02    12933.54    566.81 o 
  -1   2   0      253.05      252.84     15.11 o 
   0   2   0    24362.60    22502.13   1100.69 o 
   1   2   0      450.42      497.59     22.40 o 
   2   2   0     6632.47     7175.99    281.22 o 
   3   2   0     3084.98     3358.60    168.01 o 
   4   2   0    30007.33    30599.53   1493.54 o 
   5   2   0     6999.08     7281.69    361.62 o 
   6   2   0       85.78       82.81     21.03 o 
   7   2   0       54.95       51.77     16.32 o 
   8   2   0      366.18      387.46     34.12 o 
   9   2   0      747.25      733.03     52.82 o 
  10   2   0       98.37      125.70     26.47 o 
  -8   3   0     1397.88     1401.89    112.68 o 
  -7   3   0     1000.80      979.13     48.89 o 
  -6   3   0     1000.87      907.70     45.45 o 
  -5   3   0     5507.79     5142.57    209.65 o 
  -4   3   0     1171.81     1137.92     52.51 o 
  -3   3   0     4702.37     4406.94    190.50 o 
  -2   3   0     6346.10     6113.72    305.38 o 
  -1   3   0     3942.71     3738.17    231.60 o 
   0   3   0    39879.22    38025.95   1474.04 o 
   1   3   0     2157.44     2101.64     88.44 o 
   2   3   0    15884.79    16014.41    622.63 o 
   3   3   0    10513.56    10717.55    420.32 o 
   4   3   0     3767.16     3947.22    199.20 o 
   5   3   0     2301.88     2461.11    128.43 o 
   6   3   0     3359.43     3541.26    182.85 o 
   7   3   0     1347.81     1397.02     81.04 o 
   8   3   0        7.83       46.18     18.68 o 
   9   3   0     5869.16     5795.04    294.98 o 
  10   3   0      820.80      854.92     62.05 o 
  -8   4   0      268.38      319.95     48.39 o 
  -7   4   0     1858.72     1728.84    340.24 o 
  -6   4   0        3.32        8.20     12.85 o 
  -5   4   0     1189.05     1162.85     75.06 o 
  -4   4   0     1945.42     1897.97    115.32 o 
  -3   4   0       73.58      107.21     12.68 o 
  -2   4   0    26376.11    25925.39   1014.14 o 
  -1   4   0      109.66      160.61     31.77 o 
   0   4   0     4160.35     4137.67    166.74 o 
   1   4   0       38.57       57.00     11.26 o 
   2   4   0     6188.80     6355.06    251.41 o 
   3   4   0      186.44      193.51     13.41 o 
   4   4   0     9276.86     8863.18    349.01 o 
   5   4   0     9583.49     9836.67    488.10 o 
   6   4   0     2688.52     2894.74    152.15 o 
   7   4   0     1914.06     2006.76    111.10 o 
   8   4   0     1586.57     1640.23     95.67 o 
   9   4   0     2040.25     2174.84    123.67 o 
  10   4   0       35.14       64.26     24.57 o 
  -7   5   0        3.37       19.60     19.72 o 
  -6   5   0     1668.61     1631.25    341.03 o 
  -5   5   0     8326.49     7893.01    938.08 o 
  -4   5   0     3627.65     3779.67    158.28 o 
  -3   5   0     1862.66     1929.84    101.58 o 
  -2   5   0     2293.46     2468.76    102.94 o 
  -1   5   0     7620.32     7198.45    497.90 o 
   0   5   0      523.46      617.08     32.20 o 
   1   5   0     6536.35     6114.06    258.97 o 
   2   5   0    14450.39    14625.29    571.29 o 
   3   5   0    19454.25    19258.24    750.27 o 
   4   5   0    10768.41    10749.83    423.41 o 
   5   5   0      950.88      961.35     44.14 o 
   6   5   0       44.72       75.99     16.40 o 
   7   5   0     4351.65     4291.80    277.27 o 
   8   5   0      273.69      324.35     34.29 o 
   9   5   0      739.37      820.52     60.72 o 
  10   5   0      572.95      547.71     49.60 o 
  -7   6   0     3196.03     3304.92    245.30 o 
  -6   6   0     3510.94     3387.95    421.44 o 
  -5   6   0       15.66       39.06     19.41 o 
  -4   6   0     1756.69     1903.00    104.91 o 
  -3   6   0     1217.76     1366.51    108.47 o 
  -2   6   0       12.09       16.90     10.59 o 
  -1   6   0      349.17      335.60     22.00 o 
   0   6   0    11809.46    11916.85    469.71 o 
   1   6   0     1011.68     1053.41     50.04 o 
   2   6   0     9195.82     9160.38    361.71 o 
   3   6   0     6530.03     6627.07    262.06 o 
   4   6   0     3002.12     3147.46    162.04 o 
   5   6   0      478.00      480.36     51.25 o 
   6   6   0        1.09       21.54     14.39 o 
   7   6   0       30.39       11.82     16.22 o 
   8   6   0      776.05      774.57     56.93 o 
   9   6   0     8298.24     8655.08    440.04 o 
  10   6   0       19.92       -4.76     22.96 o 
  -6   7   0        1.97        8.43     21.87 o 
  -5   7   0      434.30      414.33     41.92 o 
  -4   7   0      451.41      499.31     48.17 o 
  -3   7   0      601.75      666.02     59.50 o 
  -2   7   0     8075.32     8758.04    850.43 o 
  -1   7   0     1897.02     1950.22    207.23 o 
   0   7   0     9318.57    10390.53    409.65 o 
   1   7   0     6645.80     7143.95    285.82 o 
   2   7   0     1177.99     1140.06     66.57 o 
   3   7   0     3142.11     3042.18    157.50 o 
   4   7   0      313.29      324.61     21.92 o 
   5   7   0       31.11       33.60     10.63 o 
   6   7   0     3294.19     3136.48    166.35 o 
   7   7   0    10387.91     9459.37    475.31 o 
   8   7   0      195.29      197.44     29.17 o 
   9   7   0      858.98      853.82     64.64 o 
  10   7   0       35.65       33.51     26.40 o 
  -5   8   0      223.56      203.32     33.17 o 
  -4   8   0      835.29      832.47     61.21 o 
  -3   8   0      668.05      756.22     55.42 o 
  -2   8   0    10399.89    11761.40    551.74 o 
  -1   8   0       55.42       66.61     18.29 o 
   0   8   0      449.55      519.76     38.34 o 
   1   8   0       16.22       17.21     11.93 o 
   2   8   0       91.35      100.85     14.22 o 
   3   8   0     4338.30     4307.35    177.26 o 
   4   8   0    10508.94    10652.51    421.49 o 
   5   8   0     2131.23     2043.92     89.42 o 
   6   8   0       36.93      128.41     55.90 o 
   7   8   0     5776.92     5199.62    268.88 o 
   8   8   0      293.50      221.84     30.96 o 
   9   8   0      687.88      624.12     53.05 o 
  10   8   0       11.71       16.12     26.60 o 
  -4   9   0     3156.31     3460.54    217.42 o 
  -3   9   0      678.90      815.51     59.28 o 
  -2   9   0       44.99       56.37     21.28 o 
  -1   9   0      335.18      357.03     33.49 o 
   0   9   0     3178.82     3213.52    234.10 o 
   1   9   0     2718.64     2883.35    144.53 o 
   2   9   0     4446.68     4563.42    208.33 o 
   3   9   0      593.15      575.99     34.73 o 
   4   9   0     3638.76     3843.19    159.33 o 
   5   9   0     3445.47     3546.77    148.86 o 
   6   9   0      124.57      131.47     29.77 o 
   7   9   0      968.07      898.43     62.33 o 
   8   9   0       75.54       54.90     23.15 o 
   9   9   0     1128.75      954.65     69.64 o 
  10   9   0      104.19       78.20     33.64 o 
  -3  10   0       54.40       18.97     22.16 o 
  -2  10   0     6320.03     7116.41    342.29 o 
  -1  10   0      137.90      148.23     36.54 o 
   0  10   0      686.13      719.24     49.74 o 
   1  10   0      705.42      737.00     49.40 o 
   2  10   0     9699.41     9581.17    559.72 o 
   3  10   0       15.27       36.28     13.66 o 
   4  10   0      977.48      992.67     51.75 o 
   5  10   0      493.73      549.64     34.92 o 
   6  10   0       59.44       47.29     21.10 o 
   7  10   0     6986.24     6417.44    373.13 o 
   8  10   0      112.46       81.39     25.70 o 
   9  10   0     1746.08     1575.50    104.21 o 
  -2  11   0     2501.53     2898.88    151.72 o 
  -1  11   0        1.18       19.01     67.49 o 
   0  11   0      955.57     1084.21     66.81 o 
   1  11   0       47.77       66.96     19.68 o 
   2  11   0      194.51      178.68     31.35 o 
   3  11   0      383.60      434.27     37.70 o 
   4  11   0     4005.59     3974.51    264.62 o 
   5  11   0     3561.65     3617.13    153.98 o 
   6  11   0       91.19      122.86     25.85 o 
   7  11   0     1339.26     1152.55     75.42 o 
   8  11   0     1007.94      861.62     72.19 o 
  -1  12   0        3.24      -23.83     17.91 o 
   0  12   0       23.99       39.07     20.17 o 
   1  12   0      225.02      187.98     27.44 o 
   2  12   0     6235.73     6351.20    304.44 o 
   3  12   0     1605.78     1652.28     92.42 o 
   4  12   0       92.22       77.76     27.14 o 
   5  12   0      950.44      926.64     62.37 o 
   6  12   0     1041.26      953.62     94.15 o 
   7  12   0        6.74      -11.59     22.49 o 
   2  13   0     2517.82     2491.12    130.06 o 
   3  13   0        0.64       33.34     19.45 o 
   4  13   0       13.09       34.83     20.43 o 
   5  13   0       10.56       28.02     34.78 o 
   6  13   0       54.68      109.61     43.91 o 
  -5 -13   1     2979.99     2708.14    207.10 o 
  -4 -13   1       57.24       34.20     21.11 o 
  -3 -13   1      514.31      522.06     43.90 o 
  -2 -13   1      599.72      681.21     50.50 o 
  -7 -12   1      493.72      451.30     45.30 o 
  -6 -12   1        2.97       14.67     37.24 o 
  -5 -12   1     1333.07     1402.68    124.80 o 
  -4 -12   1        4.28       -1.58     18.16 o 
  -3 -12   1     2621.09     2654.97    138.26 o 
  -2 -12   1      379.60      385.26     36.56 o 
  -1 -12   1      270.56      284.70     31.73 o 
   0 -12   1     2251.41     2214.66    118.62 o 
   1 -12   1     1317.23     1488.89     87.67 o 
  -8 -11   1       10.89       -2.51     22.05 o 
  -7 -11   1      465.23      479.97     44.33 o 
  -6 -11   1      284.24      330.51     36.99 o 
  -5 -11   1     2551.37     2513.45    112.02 o 
  -4 -11   1        0.70        9.24     18.13 o 
  -3 -11   1     3493.21     3338.02    168.84 o 
  -2 -11   1     3909.03     4112.13    202.60 o 
  -1 -11   1     1257.38     1319.67     88.49 o 
   0 -11   1       63.31       66.59     20.49 o 
   1 -11   1      170.15      190.15     28.36 o 
   2 -11   1       15.65       -8.00     39.87 o 
  -9 -10   1      550.56      452.17     46.52 o 
  -8 -10   1        8.40       -5.89     21.62 o 
  -7 -10   1      514.49      482.93     43.54 o 
  -6 -10   1       60.00       56.91     22.21 o 
  -5 -10   1    13117.55    13345.68    529.94 o 
  -4 -10   1      705.15      734.77     42.75 o 
  -3 -10   1       15.25        4.22     15.35 o 
  -2 -10   1       80.51      108.17     21.51 o 
  -1 -10   1     2408.73     2526.52    215.61 o 
   0 -10   1     1166.63     1201.77     71.11 o 
   1 -10   1     2713.65     2987.92    247.63 o 
   2 -10   1     1467.41     1488.18     87.83 o 
   3 -10   1       60.84      101.42     26.45 o 
  -9  -9   1      380.00      332.70     39.88 o 
  -8  -9   1      142.86      134.33     27.77 o 
  -7  -9   1     6144.04     5666.43    291.74 o 
  -6  -9   1     1912.64     1822.09    104.76 o 
  -5  -9   1      361.38      359.88     26.68 o 
  -4  -9   1       16.64       31.33     13.23 o 
  -3  -9   1      225.51      238.67     21.72 o 
  -2  -9   1      146.85      228.75     31.57 o 
  -1  -9   1     1802.10     1745.36     93.64 o 
   0  -9   1     3777.66     4137.82    207.23 o 
   1  -9   1     2232.48     2590.94    134.31 o 
   2  -9   1     4533.10     5363.54    262.38 o 
   3  -9   1      351.28      393.22     40.49 o 
   4  -9   1      135.02      167.41     31.94 o 
   5  -9   1      772.69      914.62     68.37 o 
 -10  -8   1      981.22      910.88     71.30 o 
  -9  -8   1     1376.56     1358.74     93.97 o 
  -8  -8   1        2.94        1.22     23.76 o 
  -7  -8   1     3108.10     2763.35    151.34 o 
  -6  -8   1      519.87      448.00     38.93 o 
  -5  -8   1     5590.28     5555.32    225.00 o 
  -4  -8   1      172.89      189.62     18.40 o 
  -3  -8   1      349.05      372.94     26.18 o 
  -2  -8   1     6005.94     5945.36    287.39 o 
  -1  -8   1    14082.62    14582.60    577.03 o 
   0  -8   1     3646.24     3926.68    257.42 o 
   1  -8   1      994.09     1192.26    121.82 o 
   2  -8   1       16.78       18.57     23.67 o 
   3  -8   1      910.20      977.03     65.98 o 
   4  -8   1     1108.62     1119.11     74.31 o 
   5  -8   1      260.89      259.23     37.71 o 
 -10  -7   1      740.12      678.61     58.70 o 
  -9  -7   1      607.96      556.54     50.74 o 
  -8  -7   1      392.03      350.00     37.47 o 
  -7  -7   1     2915.74     2698.86    147.67 o 
  -6  -7   1     2680.84     2593.47    140.43 o 
  -5  -7   1     5700.98     5735.12    230.40 o 
  -4  -7   1      310.33      323.01     22.14 o 
  -3  -7   1     6591.51     6546.09    261.86 o 
  -2  -7   1     6845.65     6638.29    265.80 o 
  -1  -7   1      754.26      775.30     39.46 o 
   0  -7   1     1918.96     2142.13     91.53 o 
   1  -7   1     1130.15     1172.51     67.95 o 
   2  -7   1     1893.95     2031.54    109.40 o 
   3  -7   1      215.77      202.72     38.12 o 
   4  -7   1     7024.80     7352.49    677.14 o 
   5  -7   1      299.67      347.94     40.53 o 
   6  -7   1      843.59      825.46     64.62 o 
 -10  -6   1      722.12      880.70     68.03 o 
  -9  -6   1     1285.77     1278.90     83.78 o 
  -8  -6   1      325.51      395.20     97.18 o 
  -7  -6   1     9945.77     9696.01    486.76 o 
  -6  -6   1        5.26       20.55     15.11 o 
  -5  -6   1     1717.10     1861.04    107.37 o 
  -4  -6   1     1336.93     1356.00     60.86 o 
  -3  -6   1     2543.82     2527.82    104.97 o 
  -2  -6   1      914.55      981.64     45.90 o 
  -1  -6   1     8878.31     8100.10    448.28 o 
   0  -6   1     9700.96    10140.56    401.70 o 
   1  -6   1        3.04       -0.14     10.69 o 
   2  -6   1     7400.45     7560.54    382.31 o 
   3  -6   1      793.80      837.18     56.21 o 
   4  -6   1     3208.49     3130.82    161.57 o 
   5  -6   1      246.62      256.77     56.82 o 
   6  -6   1      860.95      762.76    127.52 o 
   7  -6   1      343.33      247.79    118.35 o 
 -10  -5   1      874.29      863.18     65.46 o 
  -9  -5   1     3608.51     3708.36    198.82 o 
  -8  -5   1      745.78      896.66     62.21 o 
  -7  -5   1     1747.56     1789.57    102.07 o 
  -6  -5   1     2234.45     2221.69    120.94 o 
  -5  -5   1       78.99       89.16     16.10 o 
  -4  -5   1     2406.35     2563.20    124.41 o 
  -3  -5   1     6586.32     6411.96    254.90 o 
  -2  -5   1    28251.27    25968.81   1013.42 o 
  -1  -5   1     8408.14     7688.49    305.35 o 
   0  -5   1     3954.24     4277.31    171.95 o 
   1  -5   1      195.37      211.69     21.79 o 
   2  -5   1     9192.01     8638.99    406.15 o 
   3  -5   1     1054.90      987.01     47.83 o 
   4  -5   1     1620.40     1553.59    155.41 o 
   5  -5   1      286.54      305.54     60.51 o 
   6  -5   1      975.10      889.99    126.47 o 
   7  -5   1     3109.13     1807.30    150.54 o 
   8  -5   1     1343.78     1445.36    127.09 o 
 -10  -4   1       11.82       -4.15     22.41 o 
  -9  -4   1      407.33      446.62     41.99 o 
  -8  -4   1     1385.82     1393.95     84.59 o 
  -7  -4   1      113.44      101.78     30.43 o 
  -6  -4   1       20.75       21.74     13.53 o 
  -5  -4   1     8498.41     8748.35    434.94 o 
  -4  -4   1    11287.11    12024.63    471.13 o 
  -3  -4   1    11238.82    11379.58    445.97 o 
  -2  -4   1     6884.82     6528.80    258.17 o 
  -1  -4   1     1291.50     1186.46     51.62 o 
   0  -4   1     1621.66     1698.08     72.36 o 
   1  -4   1        0.08       89.97     63.41 o 
   2  -4   1     1545.61     1493.57     65.51 o 
   3  -4   1      462.92      523.00     28.73 o 
   4  -4   1    27062.20    27234.84   1239.11 o 
   5  -4   1      727.97      730.30     41.40 o 
   6  -4   1      863.74      813.30    122.78 o 
   7  -4   1        2.71       23.18     15.94 o 
   8  -4   1     1185.78     1336.02    114.00 o 
 -10  -3   1      589.09      597.96    144.96 o 
  -9  -3   1      327.86      335.14     35.24 o 
  -8  -3   1      587.19      587.17     45.66 o 
  -7  -3   1    10561.92    10937.89    543.03 o 
  -6  -3   1     1030.08     1097.98     65.04 o 
  -5  -3   1     7414.29     7579.58    377.59 o 
  -4  -3   1    12665.19    12821.87    630.25 o 
  -3  -3   1     2806.64     3086.51    154.33 o 
  -2  -3   1     8965.54     9353.78    366.61 o 
  -1  -3   1     1602.67     1560.42     65.06 o 
   0  -3   1       90.62       98.24      8.74 o 
   1  -3   1     1362.51     1067.85    187.11 o 
   2  -3   1    53671.19    52288.61   2039.76 o 
   3  -3   1       48.24       60.73      7.91 o 
   4  -3   1      886.55      876.63     41.40 o 
   5  -3   1      422.41      427.69     25.47 o 
   6  -3   1     1292.37     1368.25     62.45 o 
   7  -3   1      422.91      419.36     33.78 o 
   8  -3   1     1121.55     1116.37     94.94 o 
   9  -3   1      578.23      513.00     61.74 o 
 -10  -2   1       41.64       62.92     24.10 o 
  -9  -2   1     1532.39     1529.12     91.35 o 
  -8  -2   1      674.45      761.74     52.34 o 
  -7  -2   1     7835.18     7836.16    390.72 o 
  -6  -2   1     1199.93     1253.26     71.62 o 
  -5  -2   1      356.52      366.98     27.79 o 
  -4  -2   1     1190.84     1241.58     67.83 o 
  -3  -2   1      640.09      702.81     39.94 o 
  -2  -2   1    10455.18    11056.06    430.82 o 
  -1  -2   1    21286.66    21300.68    828.99 o 
   0  -2   1    16311.63    15172.79   1037.67 o 
   1  -2   1       43.40       61.02      8.38 o 
   2  -2   1    15459.75    15655.56    611.89 o 
   3  -2   1      519.22      538.01     25.97 o 
   4  -2   1     3489.93     3290.07    132.88 o 
   5  -2   1       59.48       82.25      9.96 o 
   6  -2   1      432.63      467.60     26.39 o 
   7  -2   1     1309.20     1353.50     79.12 o 
   8  -2   1     6578.20     6511.35    328.25 o 
   9  -2   1     1449.50     1336.11    116.72 o 
 -10  -1   1       45.37       69.81     24.53 o 
  -9  -1   1     3424.70     3265.09    174.50 o 
  -8  -1   1      116.39      125.59     21.86 o 
  -7  -1   1      837.11      786.76     63.37 o 
  -6  -1   1      216.30      192.75     20.66 o 
  -5  -1   1     2970.61     3074.36    161.43 o 
  -4  -1   1    14703.02    15325.77    748.86 o 
  -3  -1   1    14494.55    15361.60    749.89 o 
  -2  -1   1     3464.20     3661.46    181.32 o 
  -1  -1   1     5868.86     6128.36    239.30 o 
   0  -1   1    12232.23    11981.43    643.11 o 
   1  -1   1      469.22      498.52     21.96 o 
   2  -1   1    13084.24    13105.47    510.35 o 
   3  -1   1      689.32      705.09     30.78 o 
   4  -1   1     7157.73     7300.34    287.42 o 
   5  -1   1      134.91      153.21     11.87 o 
   6  -1   1    11015.39    10863.28    427.55 o 
   7  -1   1     2074.23     2036.08     86.20 o 
   8  -1   1      230.00      268.40     38.91 o 
   9  -1   1       89.67       85.77     22.66 o 
  -9   0   1       78.72       79.76     23.01 o 
  -8   0   1        0.57       24.64     19.59 o 
  -7   0   1     9683.50     9136.83    454.97 o 
  -6   0   1     1635.04     1694.78     71.86 o 
  -5   0   1     2053.30     2257.39    108.62 o 
  -4   0   1     2724.76     2811.35    113.46 o 
  -3   0   1    20531.16    19802.43    977.88 o 
  -2   0   1      141.02      170.50     36.49 o 
  -1   0   1    10356.34    10330.69    404.12 o 
   0   0   1     5369.28     5463.64    214.27 o 
   1   0   1     1998.84     2061.87     81.19 o 
   2   0   1    87214.05    85259.74   3337.76 o 
   3   0   1     3975.55     4125.05    163.60 o 
   4   0   1     6355.40     6600.56    259.71 o 
   5   0   1     2532.43     2544.45    103.65 o 
   6   0   1     7288.19     7637.56    301.92 o 
   7   0   1      183.78      195.59     17.64 o 
   8   0   1     2463.02     2355.47    127.38 o 
   9   0   1      943.56      889.42     59.30 o 
  10   0   1       81.01       95.50     24.82 o 
  -9   1   1     4761.20     4551.02    236.82 o 
  -8   1   1        1.64       27.29     18.53 o 
  -7   1   1     1752.38     1598.27     90.18 o 
  -6   1   1      452.07      530.00     57.66 o 
  -5   1   1     3286.86     3261.25    136.44 o 
  -4   1   1      206.66      282.78     17.05 o 
  -3   1   1      877.18      866.18     64.80 o 
  -2   1   1     1651.23     1677.20     68.79 o 
  -1   1   1     9754.39    10076.04    393.94 o 
   0   1   1    16156.14    15004.07   1648.38 o 
   1   1   1      781.04      781.80     35.86 o 
   2   1   1      449.26      448.94     24.69 o 
   3   1   1      663.48      689.08     29.54 o 
   4   1   1     1723.10     1884.65     77.04 o 
   5   1   1     1752.52     1866.63     96.37 o 
   6   1   1     6765.50     7213.33    285.48 o 
   7   1   1     5838.85     5758.32    290.15 o 
   8   1   1     1932.49     1884.43    104.96 o 
   9   1   1      522.48      473.61     49.01 o 
  10   1   1      364.57      357.10     45.19 o 
  -9   2   1     3005.82     2794.03    207.18 o 
  -8   2   1       13.53       11.20     17.45 o 
  -7   2   1      307.77      322.76     42.24 o 
  -6   2   1        2.15       17.06      9.22 o 
  -5   2   1       54.90       59.15      9.95 o 
  -4   2   1     5690.36     5475.19    266.63 o 
  -3   2   1    29784.94    26355.92   1730.62 o 
  -2   2   1    12900.46    12470.84    488.89 o 
  -1   2   1     1293.30     1251.72     51.70 o 
   0   2   1    23582.80    23714.31   1189.20 o 
   1   2   1    14455.72    13709.33    872.44 o 
   2   2   1      753.64      791.34     33.73 o 
   3   2   1     3929.09     3986.22    158.19 o 
   4   2   1     9033.33     9856.72    386.65 o 
   5   2   1     6826.46     7608.48    299.48 o 
   6   2   1    11672.78    12989.41    602.79 o 
   7   2   1     1403.25     1570.26     88.42 o 
   8   2   1      675.95      713.07     49.37 o 
   9   2   1      363.11      371.58     34.65 o 
  10   2   1      271.16      224.61     30.60 o 
  -8   3   1      396.77      370.63     53.66 o 
  -7   3   1      331.95      362.01     31.40 o 
  -6   3   1       89.76       94.82     13.94 o 
  -5   3   1     8442.36     7513.07    427.68 o 
  -4   3   1     8137.54     7469.21    387.05 o 
  -3   3   1     4470.14     4381.84    177.30 o 
  -2   3   1     1748.75     1802.77     75.64 o 
  -1   3   1       54.84       61.56      8.03 o 
   0   3   1      199.65      200.73     18.25 o 
   1   3   1      889.00      894.62     42.93 o 
   2   3   1    23734.26    25410.59   1157.60 o 
   3   3   1     2103.06     2175.45     88.53 o 
   4   3   1    17969.41    18202.84    713.21 o 
   5   3   1     9556.35     9706.52    445.06 o 
   6   3   1     2715.83     3003.81    156.37 o 
   7   3   1     1375.25     1516.87     86.23 o 
   8   3   1       18.22       25.69     17.57 o 
   9   3   1      119.78      143.45     25.09 o 
  10   3   1      761.21      746.74     56.22 o 
  -8   4   1       25.53        4.13     26.87 o 
  -7   4   1     1702.32     1674.33    129.11 o 
  -6   4   1     1508.26     1355.28    123.06 o 
  -5   4   1     5494.15     5093.68    370.47 o 
  -4   4   1      350.21      391.00     24.74 o 
  -3   4   1     2537.48     2705.18    112.31 o 
  -2   4   1     2361.75     2516.84    104.14 o 
  -1   4   1      971.14      986.00     44.50 o 
   0   4   1    12326.20    11390.96    488.56 o 
   1   4   1     7955.61     7850.70    310.08 o 
   2   4   1    21836.10    21139.18   1369.52 o 
   3   4   1     6774.82     6973.45    273.73 o 
   4   4   1     1018.74     1093.03     47.62 o 
   5   4   1     1066.47     1084.90     47.80 o 
   6   4   1       87.47       82.99     15.57 o 
   7   4   1      418.47      429.42     34.83 o 
   8   4   1     3668.28     3798.28    198.48 o 
   9   4   1     3210.20     3350.58    179.56 o 
  10   4   1      217.51      257.62     34.34 o 
  -7   5   1      883.09      972.24     89.93 o 
  -6   5   1     1000.65      879.49    195.24 o 
  -5   5   1      464.66      556.26     42.06 o 
  -4   5   1     7511.38     8011.69    320.93 o 
  -3   5   1     4254.05     4427.78    179.94 o 
  -2   5   1      662.63      712.93     42.85 o 
  -1   5   1     1093.81     1111.04     50.73 o 
   0   5   1    28195.22    27072.81   1060.12 o 
   1   5   1     2026.05     2104.11     89.05 o 
   2   5   1      711.07      754.47     35.68 o 
   3   5   1     1768.07     1841.49     77.52 o 
   4   5   1     1768.83     1859.35     78.22 o 
   5   5   1     8157.10     8116.24    321.73 o 
   6   5   1     9209.57     9071.89    359.96 o 
   7   5   1      606.62      630.26     69.25 o 
   8   5   1      976.93      977.70     64.98 o 
   9   5   1     5932.41     6214.53    318.96 o 
  10   5   1       39.45       59.77     25.65 o 
  -7   6   1      262.50      331.11     54.98 o 
  -6   6   1     1568.97     1575.54    110.62 o 
  -5   6   1     2993.70     3082.64    158.73 o 
  -4   6   1     2965.17     3228.41    187.77 o 
  -3   6   1     1630.41     1712.79     76.81 o 
  -2   6   1     8497.84     8981.21    358.76 o 
  -1   6   1     3292.76     3092.78    128.92 o 
   0   6   1     1251.06     1197.88     56.64 o 
   1   6   1     1213.12     1197.01     54.82 o 
   2   6   1     9811.10     9304.94    369.78 o 
   3   6   1     3618.58     3707.41    150.11 o 
   4   6   1     4429.01     4420.70    177.91 o 
   5   6   1      420.38      431.32     25.78 o 
   6   6   1    12950.18    12676.69    501.37 o 
   7   6   1     1249.88     1267.27     76.81 o 
   8   6   1      240.63      261.91     31.02 o 
   9   6   1      719.34      703.45     55.29 o 
  10   6   1       30.73       38.06     24.58 o 
  -6   7   1     2026.37     1938.26    191.46 o 
  -5   7   1     1988.17     2054.54    114.45 o 
  -4   7   1      477.64      472.41     41.41 o 
  -3   7   1        0.16      -17.78     14.89 o 
  -2   7   1      407.65      447.99     37.07 o 
  -1   7   1      219.13      214.95     18.52 o 
   0   7   1    21206.08    21779.12    851.42 o 
   1   7   1      266.66      298.89     21.39 o 
   2   7   1     5028.97     4851.28    198.46 o 
   3   7   1      832.02      818.79     41.25 o 
   4   7   1    11272.51    11344.63    445.81 o 
   5   7   1        5.60       25.27     18.54 o 
   6   7   1      897.40      842.00     43.56 o 
   7   7   1       54.12       61.50     18.66 o 
   8   7   1      640.31      625.51     49.42 o 
   9   7   1     4497.47     4298.27    228.58 o 
  10   7   1      329.30      360.28     42.37 o 
  -5   8   1       45.18       -3.74     19.66 o 
  -4   8   1      165.58      184.53     35.79 o 
  -3   8   1     1425.80     1536.45    120.85 o 
  -2   8   1     3066.26     3260.16    195.46 o 
  -1   8   1      882.98     1033.02     86.64 o 
   0   8   1    13145.93    13187.89    519.68 o 
   1   8   1       91.95      118.60     14.95 o 
   2   8   1      165.13      188.66     19.69 o 
   3   8   1       13.67       17.41     11.35 o 
   4   8   1      435.82      471.53     29.40 o 
   5   8   1      699.70      728.93     40.11 o 
   6   8   1    10914.37    10183.02    507.91 o 
   7   8   1     3574.27     3191.18    171.01 o 
   8   8   1        3.89       16.24     18.93 o 
   9   8   1     2102.27     2027.55    151.90 o 
  10   8   1     1399.25     1419.47    127.26 o 
  -4   9   1      178.92      185.08     69.60 o 
  -3   9   1     1309.47     1476.26     88.23 o 
  -2   9   1     9394.58    10523.27    495.67 o 
  -1   9   1      221.55      231.85     28.18 o 
   0   9   1      393.66      433.46     35.37 o 
   1   9   1      182.71      231.90     19.61 o 
   2   9   1        6.31       19.84     37.15 o 
   3   9   1       25.11        1.21     12.35 o 
   4   9   1    12527.66    13057.08    517.14 o 
   5   9   1     2654.97     2595.27    139.76 o 
   6   9   1     1897.92     1815.72     81.65 o 
   7   9   1      852.16      735.03     53.82 o 
   8   9   1      894.10      753.31     56.69 o 
   9   9   1        2.30       27.85     23.93 o 
  10   9   1      107.69      100.02     29.87 o 
  -3  10   1      207.58      158.30     29.28 o 
  -2  10   1       10.44       18.85     18.79 o 
  -1  10   1      406.07      437.76     50.81 o 
   0  10   1     2847.71     3018.89    152.80 o 
   1  10   1      690.64      746.65     90.51 o 
   2  10   1     3311.98     3358.99    166.35 o 
   3  10   1     1663.76     1629.85     75.55 o 
   4  10   1    10167.07     9841.44    395.06 o 
   5  10   1       10.04       12.49     12.63 o 
   6  10   1      523.27      443.29     61.39 o 
   7  10   1      105.33      115.63     24.43 o 
   8  10   1      347.57      312.45     35.52 o 
   9  10   1     2177.32     1861.71    111.78 o 
  -2  11   1     2969.31     3113.16    161.35 o 
  -1  11   1      232.57      249.92     31.11 o 
   0  11   1     2537.45     2919.52    149.41 o 
   1  11   1      280.54      347.29     32.51 o 
   2  11   1     4620.37     4560.60    378.05 o 
   3  11   1     1282.81     1261.12     73.26 o 
   4  11   1      903.09      834.00     46.78 o 
   5  11   1      711.08      768.69     44.54 o 
   6  11   1      506.26      580.36     62.27 o 
   7  11   1      168.13      156.75     27.89 o 
   8  11   1     2604.91     2265.47    250.35 o 
   9  11   1     2511.81     2282.03    148.21 o 
  -1  12   1     1141.23     1248.13     76.93 o 
   0  12   1      494.02      502.44     41.65 o 
   1  12   1      713.31      730.36     51.27 o 
   2  12   1       13.99       13.24     36.62 o 
   3  12   1     1530.59     1517.41     85.44 o 
   4  12   1     2716.22     2553.75    132.90 o 
   5  12   1      277.96      268.03     43.47 o 
   6  12   1     1140.18     1112.71     74.60 o 
   7  12   1     2267.29     2127.32    122.78 o 
   8  12   1      724.87      653.18     53.62 o 
   1  13   1      146.56      165.51     51.47 o 
   2  13   1     2597.97     2478.64    169.02 o 
   3  13   1     1673.99     1611.64    115.80 o 
   4  13   1     2400.18     2233.10    119.14 o 
   5  13   1        2.28       -0.48     22.75 o 
   6  13   1      401.93      422.53     62.01 o 
  -3 -13   2     5240.69     5156.77    252.93 o 
  -6 -12   2      468.77      423.50     66.92 o 
  -5 -12   2     2496.25     2492.61    194.98 o 
  -4 -12   2      106.57       87.08     25.32 o 
  -3 -12   2     1574.82     1636.62     93.75 o 
  -2 -12   2        5.79        5.17     24.55 o 
  -1 -12   2      983.31      948.68     61.74 o 
   0 -12   2       28.89       35.93     20.95 o 
  -7 -11   2      583.42      464.83     45.00 o 
  -6 -11   2      183.09      222.78     40.27 o 
  -5 -11   2     3132.72     3279.36    238.71 o 
  -4 -11   2       23.63        3.00     23.41 o 
  -3 -11   2     3346.21     3295.50    168.08 o 
  -2 -11   2      267.54      295.48     32.26 o 
  -1 -11   2      465.65      491.66     40.72 o 
   0 -11   2      913.19      932.92     60.56 o 
   1 -11   2     5120.68     5338.19    270.16 o 
   2 -11   2     1181.49     1296.06     80.39 o 
  -8 -10   2     1421.24     1249.03     82.49 o 
  -7 -10   2      222.43      202.78     31.30 o 
  -6 -10   2      697.72      778.55     73.77 o 
  -5 -10   2     1467.15     1520.94     92.09 o 
  -4 -10   2      858.66      887.26     49.24 o 
  -3 -10   2     6056.01     5860.30    283.74 o 
  -2 -10   2        6.25       10.78     18.49 o 
  -1 -10   2     1575.40     1639.23     90.83 o 
   0 -10   2     1621.44     1736.73     95.40 o 
   1 -10   2     1412.59     1585.87    169.11 o 
   2 -10   2      321.35      312.22     44.18 o 
   3 -10   2     1038.21     1210.49    157.78 o 
  -9  -9   2       37.16       44.71     27.36 o 
  -8  -9   2      503.58      524.60     47.61 o 
  -7  -9   2      677.75      631.09     50.90 o 
  -6  -9   2        7.36       16.58     19.27 o 
  -5  -9   2     7960.72     8205.62    413.44 o 
  -4  -9   2      552.46      565.08     35.14 o 
  -3  -9   2     1476.15     1512.85    101.34 o 
  -2  -9   2       12.10       31.70     30.74 o 
  -1  -9   2      772.48      758.72     50.58 o 
   0  -9   2      491.72      460.97     37.15 o 
   1  -9   2     3382.64     3694.44    184.40 o 
   2  -9   2     4780.41     5441.67    265.92 o 
   3  -9   2      277.75      349.57     38.68 o 
   4  -9   2     1431.36     1726.30    102.53 o 
   5  -9   2      365.29      379.95     44.98 o 
  -9  -8   2     1249.09     1149.07     79.51 o 
  -8  -8   2     3507.02     3267.72    178.63 o 
  -7  -8   2     4668.09     4372.10    229.70 o 
  -6  -8   2       34.08       38.07     18.93 o 
  -5  -8   2     3328.22     3226.09    169.74 o 
  -4  -8   2     4867.03     4733.77    194.02 o 
  -3  -8   2      241.88      242.47     20.99 o 
  -2  -8   2      825.01      915.66     96.33 o 
  -1  -8   2     2477.37     2638.38    134.08 o 
   0  -8   2    11479.70    11926.98    555.60 o 
   1  -8   2     6742.66     7044.84    450.24 o 
   2  -8   2      610.55      708.45     51.45 o 
   3  -8   2      143.07      184.60     29.88 o 
   4  -8   2     1020.97     1091.81     73.96 o 
   5  -8   2      266.08      243.65     38.11 o 
  -9  -7   2     2421.61     2396.05    181.58 o 
  -8  -7   2      181.09      139.62     27.62 o 
  -7  -7   2      463.18      414.89     38.94 o 
  -6  -7   2       22.06       34.46     18.27 o 
  -5  -7   2      367.68      324.04     65.65 o 
  -4  -7   2      479.21      508.80     29.92 o 
  -3  -7   2     8282.54     8341.57    330.09 o 
  -2  -7   2      176.52      197.33     17.48 o 
  -1  -7   2     8656.08     8609.65    477.34 o 
   0  -7   2     6850.41     7234.43    364.61 o 
   1  -7   2      901.45     1018.01     61.37 o 
   2  -7   2      891.95     1003.65     63.15 o 
   3  -7   2        1.81        1.18     16.19 o 
   4  -7   2        8.69       -1.32     18.27 o 
   5  -7   2      171.41      157.70     31.61 o 
   6  -7   2     7270.91     6748.64    494.82 o 
 -10  -6   2     1237.45     1224.98     85.01 o 
  -9  -6   2       14.29       28.59     25.19 o 
  -8  -6   2     1452.20     1503.87     92.64 o 
  -7  -6   2      963.86      959.10     64.51 o 
  -6  -6   2     1208.67     1210.59     73.98 o 
  -5  -6   2     8870.87     8756.03    435.73 o 
  -4  -6   2     4190.99     4472.71    209.98 o 
  -3  -6   2    10517.65    10684.29    421.45 o 
  -2  -6   2     9894.42     9831.95    389.13 o 
  -1  -6   2      936.08      867.35     42.66 o 
   0  -6   2     4001.92     3901.88    224.22 o 
   1  -6   2      634.51      628.68     72.90 o 
   2  -6   2      238.21      216.63     25.77 o 
   3  -6   2     1987.46     1791.25     99.36 o 
   4  -6   2    11143.97    10211.74    483.49 o 
   5  -6   2      113.79       73.45     23.67 o 
   6  -6   2     1383.93     1273.70    260.71 o 
   7  -6   2        3.31        8.99     26.52 o 
 -10  -5   2      388.19      371.80     69.12 o 
  -9  -5   2     2471.72     2556.68    143.14 o 
  -8  -5   2      108.83      161.07     27.24 o 
  -7  -5   2     1695.22     1726.82    100.01 o 
  -6  -5   2      634.40      691.70     48.78 o 
  -5  -5   2    14928.85    14346.80    708.14 o 
  -4  -5   2        1.29       11.42      7.66 o 
  -3  -5   2      617.98      774.00     65.62 o 
  -2  -5   2       98.51      130.27     12.15 o 
  -1  -5   2      742.15      771.11     51.52 o 
   0  -5   2    11480.75    10948.57    519.41 o 
   1  -5   2    11178.76    10879.25    505.78 o 
   2  -5   2     2350.97     2215.32    114.65 o 
   3  -5   2     1169.84     1012.74     61.69 o 
   4  -5   2     8690.05     7989.27    538.82 o 
   5  -5   2      195.44      211.33     28.19 o 
   6  -5   2     1229.48     1199.27    158.53 o 
   7  -5   2       26.67       37.26     28.28 o 
   8  -5   2       74.64       59.20     36.71 o 
 -10  -4   2      947.72      954.59     68.71 o 
  -9  -4   2     1559.20     1622.72     98.34 o 
  -8  -4   2      395.14      374.02     36.40 o 
  -7  -4   2     4090.33     4413.27    227.32 o 
  -6  -4   2      882.66      935.27     58.83 o 
  -5  -4   2        1.38       37.30     27.53 o 
  -4  -4   2      395.89      368.63     19.35 o 
  -3  -4   2    10598.11    10921.03    428.19 o 
  -2  -4   2    13790.88    14496.19    564.91 o 
  -1  -4   2     7758.53     7385.29    290.98 o 
   0  -4   2      330.98      263.19     21.01 o 
   1  -4   2    11491.19    10633.05    493.49 o 
   2  -4   2     4511.32     3951.38    190.88 o 
   3  -4   2     2207.93     2212.98    112.80 o 
   4  -4   2     4304.61     4369.94    320.52 o 
   5  -4   2      366.28      382.18     32.76 o 
   6  -4   2     6373.30     6300.03    385.82 o 
   7  -4   2      328.39      343.57     34.22 o 
   8  -4   2     2900.26     3191.19    232.92 o 
 -10  -3   2      300.65      276.08     35.51 o 
  -9  -3   2       10.89        9.59     20.38 o 
  -8  -3   2      165.49      142.08     30.30 o 
  -7  -3   2      618.59      676.20     48.71 o 
  -6  -3   2      139.56      176.57     21.48 o 
  -5  -3   2    25107.96    25197.25   1232.21 o 
  -4  -3   2      307.43      404.12     29.54 o 
  -3  -3   2     2302.55     2264.32     92.22 o 
  -2  -3   2     3433.45     3564.56    142.01 o 
  -1  -3   2    27434.48    27190.97   1057.59 o 
   0  -3   2      783.56      857.92     50.92 o 
   1  -3   2     5881.00     6060.31    402.77 o 
   2  -3   2      169.33      191.33     26.35 o 
   3  -3   2      125.31      172.12     14.12 o 
   4  -3   2    16502.17    16890.24    662.80 o 
   5  -3   2      959.99      981.25     46.29 o 
   6  -3   2     1124.20     1158.75     54.00 o 
   7  -3   2      399.99      451.22     41.85 o 
   8  -3   2     2152.14     2292.19    169.94 o 
   9  -3   2        1.89        5.62     24.59 o 
 -10  -2   2      148.72      129.40     28.46 o 
  -9  -2   2      121.27      144.18     43.04 o 
  -8  -2   2       56.80       41.35     18.77 o 
  -7  -2   2     5583.35     5762.20    292.47 o 
  -6  -2   2       56.38       68.99     15.69 o 
  -5  -2   2     9863.95    10220.77    503.77 o 
  -4  -2   2     1323.91     1396.55     75.35 o 
  -3  -2   2     1254.99     1334.00     71.36 o 
  -2  -2   2      157.07      169.47      9.51 o 
   0  -2   2     4211.58     4245.40    235.61 o 
   1  -2   2    23437.87    24566.72   1598.10 o 
   2  -2   2    16133.74    16222.50    633.52 o 
   3  -2   2      110.78      139.13      9.97 o 
   4  -2   2     6324.83     6201.43    245.91 o 
   5  -2   2     3591.53     3645.46    147.87 o 
   6  -2   2      292.89      339.98     21.09 o 
   7  -2   2      814.29      877.81     42.96 o 
   8  -2   2     1483.56     1607.84    122.61 o 
   9  -2   2     1427.71     1387.84    112.59 o 
  -9  -1   2      414.43      411.86     38.76 o 
  -8  -1   2      255.16      237.36     28.01 o 
  -7  -1   2    13098.62    12852.49    635.04 o 
  -6  -1   2        2.85        8.04     12.21 o 
  -5  -1   2     1639.21     1715.61     91.55 o 
  -4  -1   2      106.01      121.17     14.51 o 
  -3  -1   2      655.08      680.74     38.59 o 
  -2  -1   2     3070.40     3240.27    128.14 o 
  -1  -1   2    55824.38    50801.85   1961.55 o 
   0  -1   2    19152.36    17867.32    699.64 o 
   1  -1   2      379.65      405.41     35.31 o 
   2  -1   2    10754.52    10874.63    425.01 o 
   3  -1   2     4289.69     4159.31    165.03 o 
   4  -1   2      163.00      204.30     24.20 o 
   5  -1   2      727.52      705.51     32.86 o 
   6  -1   2     4454.32     4505.20    180.95 o 
   7  -1   2      350.27      366.50     23.27 o 
   8  -1   2     5331.19     5125.22    259.92 o 
   9  -1   2      757.05      702.61     72.46 o 
  10  -1   2      417.10      280.34     51.73 o 
  -9   0   2     2049.85     1989.29    112.99 o 
  -8   0   2      163.41      159.48     23.93 o 
  -7   0   2       42.76       52.53     16.66 o 
  -6   0   2     1254.38     1264.86     71.76 o 
  -5   0   2     3643.21     3726.43    149.97 o 
  -4   0   2      202.00      183.23     13.09 o 
  -3   0   2    13914.33    13670.19    547.30 o 
  -2   0   2    12312.41    12103.98    472.64 o 
  -1   0   2    26012.54    24767.80    964.61 o 
   0   0   2     4021.33     4159.37    164.47 o 
   1   0   2     2834.78     2734.00    190.83 o 
   2   0   2       53.55       56.14      7.45 o 
   3   0   2     3178.61     3276.25    130.42 o 
   4   0   2    14943.20    15329.12    599.76 o 
   5   0   2     5858.74     6011.09    237.97 o 
   6   0   2     8940.00     9094.52    358.33 o 
   7   0   2     4121.70     4316.25    174.21 o 
   8   0   2     2146.84     2124.70    174.42 o 
   9   0   2      447.84      479.39     40.07 o 
  10   0   2        9.24      -30.86     19.01 o 
  -9   1   2        3.80        0.42     19.84 o 
  -8   1   2       30.76       35.56     18.68 o 
  -7   1   2     5914.13     5639.09    285.17 o 
  -6   1   2      138.25      137.77     22.66 o 
  -5   1   2     3363.80     3222.38    131.77 o 
  -4   1   2      400.93      364.63     80.49 o 
  -3   1   2    18652.91    18151.94    708.90 o 
  -2   1   2     5579.67     6061.74    238.32 o 
  -1   1   2     5048.48     5108.22    200.72 o 
   0   1   2    11187.46    11816.27    460.58 o 
   1   1   2       68.36       68.38      4.79 o 
   2   1   2      251.05      269.46     13.01 o 
   3   1   2     6669.36     7033.08    277.22 o 
   4   1   2    21162.74    21664.66    844.57 o 
   5   1   2     1039.35     1178.39     50.51 o 
   6   1   2      133.35      177.24     23.39 o 
   7   1   2       16.04        7.33      8.77 o 
   8   1   2      320.99      347.86     31.24 o 
   9   1   2      640.38      589.18     45.09 o 
  10   1   2     1489.15     1608.12     94.89 o 
  -8   2   2      360.19      361.61     35.06 o 
  -7   2   2     4113.55     3935.45    202.95 o 
  -6   2   2     1323.40     1183.35     69.83 o 
  -5   2   2     2364.16     2189.01    175.37 o 
  -4   2   2     3446.31     3003.37    189.78 o 
  -3   2   2      769.34      833.39     38.47 o 
  -2   2   2    24077.27    24535.07    955.76 o 
  -1   2   2    20517.55    20182.59    787.39 o 
   0   2   2     4014.25     4006.40    158.06 o 
   1   2   2     6636.27     6730.14    223.96 o 
   2   2   2    89522.52    77574.06   3525.72 o 
   3   2   2    11973.41    12636.79    577.08 o 
   4   2   2       22.62       31.18      5.69 o 
   5   2   2     1439.03     1539.73     65.13 o 
   6   2   2     1483.68     1613.87     68.81 o 
   7   2   2     3903.39     4280.60    172.53 o 
   8   2   2     4613.68     4650.72    238.61 o 
   9   2   2       85.20       75.70     20.68 o 
  10   2   2     2231.49     2125.67    137.71 o 
  -8   3   2      733.44      692.69     73.42 o 
  -7   3   2      228.09      229.13     44.57 o 
  -6   3   2       15.31       14.63     10.78 o 
  -5   3   2      594.44      564.35     33.10 o 
  -4   3   2      215.66      217.20     16.53 o 
  -3   3   2    10976.56    10451.84    411.59 o 
  -2   3   2     8618.06     8181.49    323.05 o 
  -1   3   2     8079.32     7933.93    309.83 o 
   0   3   2     2894.36     2971.89    118.44 o 
   1   3   2     3587.46     3418.18    136.74 o 
   2   3   2     2319.76     2326.36    160.78 o 
   3   3   2     1007.42     1061.19     45.30 o 
   4   3   2    18650.73    18786.84    735.25 o 
   5   3   2      147.41      147.79     10.80 o 
   6   3   2     3924.66     4243.59    170.21 o 
   7   3   2      400.16      449.36     35.30 o 
   8   3   2     8285.56     8626.38    430.90 o 
   9   3   2      229.00      245.34     29.16 o 
  10   3   2      150.84      135.21     27.04 o 
  11   3   2        4.30       -3.24     26.96 o 
  -8   4   2      543.07      541.80     67.28 o 
  -7   4   2     1114.83     1122.51     93.89 o 
  -6   4   2     1395.11     1211.04    135.12 o 
  -5   4   2     6374.64     5852.98    239.01 o 
  -4   4   2     7088.89     7157.18    284.81 o 
  -3   4   2     5924.85     6044.07    239.80 o 
  -2   4   2      903.46      888.07     40.92 o 
  -1   4   2      327.79      292.98     17.71 o 
   0   4   2     2007.29     1870.61     77.86 o 
   1   4   2      917.53     1020.81     49.14 o 
   2   4   2    25286.08    24916.66   1238.20 o 
   3   4   2     2340.75     2393.14    115.59 o 
   4   4   2    10564.87    10627.26    417.68 o 
   5   4   2      395.68      413.63     21.93 o 
   6   4   2     6642.12     6850.16    272.39 o 
   7   4   2       28.81       59.12     16.33 o 
   8   4   2        0.32       17.81     17.57 o 
   9   4   2       62.70       82.52     27.18 o 
  10   4   2     1376.68     1388.14     87.25 o 
  11   4   2     1932.80     1877.83    112.04 o 
  -7   5   2     4302.53     4401.00    306.52 o 
  -6   5   2       66.37       71.37     28.02 o 
  -5   5   2     1071.70     1030.87     52.02 o 
  -4   5   2      146.05      171.81     17.27 o 
  -3   5   2      549.19      541.39     36.02 o 
  -2   5   2     3224.49     3175.13    131.21 o 
  -1   5   2     7689.70     7367.25    291.83 o 
   0   5   2     1656.13     1637.44     70.89 o 
   1   5   2     3894.84     4101.55    165.28 o 
   2   5   2    45430.79    45360.62   1760.30 o 
   3   5   2     1833.68     1893.79    108.81 o 
   4   5   2       35.60       52.98     26.83 o 
   5   5   2        4.87        9.39      6.35 o 
   6   5   2      626.76      667.39     33.03 o 
   7   5   2      537.58      534.06     40.33 o 
   8   5   2    10346.53    10794.76    539.81 o 
   9   5   2     1468.74     1452.76     88.90 o 
  10   5   2      331.15      287.97     35.92 o 
  11   5   2     1563.26     1553.11     98.00 o 
  -6   6   2      279.54      259.57     49.01 o 
  -5   6   2      120.47      138.98     23.04 o 
  -4   6   2     2424.99     2582.84    132.51 o 
  -3   6   2     1697.57     1757.62     77.89 o 
  -2   6   2      226.79      215.93     22.72 o 
  -1   6   2     9924.01     9538.28    377.64 o 
   0   6   2    25140.41    23314.93    914.37 o 
   1   6   2      344.26      348.38     22.05 o 
   2   6   2      130.68      141.58     17.45 o 
   3   6   2      808.41      831.22     39.56 o 
   4   6   2       35.58       26.28      8.18 o 
   5   6   2      142.20      133.10     12.58 o 
   6   6   2    10187.57     9832.76    388.83 o 
   7   6   2     1211.97     1201.64     73.02 o 
   8   6   2     6034.91     5940.95    304.71 o 
   9   6   2      265.05      310.48     35.15 o 
  10   6   2       96.90      155.14     30.31 o 
  11   6   2       96.94       67.69     28.54 o 
  -6   7   2        0.70       -8.27     17.52 o 
  -5   7   2      231.45      211.47     29.06 o 
  -4   7   2      466.65      546.52     43.02 o 
  -3   7   2    11330.24    12197.75    569.71 o 
  -2   7   2      134.42      126.20     20.21 o 
  -1   7   2     1134.55     1091.26     53.26 o 
   0   7   2      111.28      117.30     15.78 o 
   1   7   2      373.36      404.44     25.70 o 
   2   7   2    11751.55    11288.96    448.82 o 
   3   7   2     3181.67     3303.06    136.51 o 
   4   7   2     6608.44     6613.84    264.42 o 
   5   7   2      276.67      270.62     19.89 o 
   6   7   2    14025.28    13361.32    525.99 o 
   7   7   2      438.33      339.48     31.74 o 
   8   7   2      815.87      683.14     51.73 o 
   9   7   2       43.35       64.76     22.99 o 
  10   7   2       38.31       39.93     24.27 o 
  -5   8   2     2329.25     2313.83    126.35 o 
  -4   8   2       63.67       56.18     20.73 o 
  -3   8   2      660.26      651.68     48.72 o 
  -2   8   2      420.32      452.84     67.85 o 
  -1   8   2     1142.88     1227.90     72.99 o 
   0   8   2     4595.69     4686.79    263.94 o 
   1   8   2      212.70      245.24     25.43 o 
   2   8   2     6535.23     6414.57    347.45 o 
   3   8   2     2889.01     2781.13    132.82 o 
   4   8   2     6640.95     6650.48    267.68 o 
   5   8   2     1986.83     1959.57     86.04 o 
   6   8   2        6.93       18.13     12.06 o 
   7   8   2     1957.98     1679.77     97.75 o 
   8   8   2     1707.01     1536.95     92.68 o 
   9   8   2      217.33      227.60     31.55 o 
  10   8   2     1283.06     1210.86    126.47 o 
  -4   9   2       23.48       36.53     20.81 o 
  -3   9   2     3310.02     3401.34    174.17 o 
  -2   9   2     1552.39     1569.88     89.82 o 
  -1   9   2       79.81      109.51     31.09 o 
   0   9   2     5563.72     5869.52    587.30 o 
   1   9   2     4025.71     4151.57    232.18 o 
   2   9   2     1386.59     1452.98     86.47 o 
   3   9   2      471.60      434.54     29.26 o 
   4   9   2        4.97        2.84     11.79 o 
   5   9   2      374.05      429.41     29.07 o 
   6   9   2     6231.95     5983.36    243.33 o 
   7   9   2      570.84      533.62     43.87 o 
   8   9   2     2353.30     2090.71    119.90 o 
   9   9   2      665.68      621.85     91.38 o 
  10   9   2     1319.31     1189.02     82.20 o 
  -3  10   2     2785.33     2812.74    148.58 o 
  -2  10   2      595.49      626.51     49.13 o 
  -1  10   2       22.74       29.95     28.32 o 
   0  10   2      686.42      721.70     49.61 o 
   1  10   2      721.03      828.38     71.75 o 
   2  10   2      854.55      809.93     43.74 o 
   3  10   2     2292.07     2168.83     96.30 o 
   4  10   2     5191.23     4897.27    203.05 o 
   5  10   2     2831.82     2877.37    124.05 o 
   6  10   2     5321.84     5281.26    217.49 o 
   7  10   2      129.17      156.79     25.77 o 
   8  10   2      217.94      195.47     29.00 o 
   9  10   2      953.64      781.75     60.26 o 
  10  10   2        4.53      -17.07     23.51 o 
  -2  11   2       10.42       -6.51     21.34 o 
  -1  11   2      774.94      869.65     67.06 o 
   0  11   2      432.30      411.25     37.11 o 
   1  11   2     2386.03     2579.24    195.41 o 
   2  11   2     6277.66     6166.14    294.11 o 
   3  11   2      136.39      206.48     33.81 o 
   4  11   2     2761.16     2682.81    219.00 o 
   5  11   2       16.48       23.16     19.93 o 
   6  11   2      307.16      316.95     26.79 o 
   7  11   2       45.65        0.72     21.25 o 
   8  11   2      368.86      325.54     36.67 o 
   9  11   2      171.33      133.92     31.22 o 
  -1  12   2      271.87      286.40     34.01 o 
   0  12   2     3661.11     3816.51    190.98 o 
   1  12   2      926.26      887.73     63.81 o 
   2  12   2      882.05      914.48     57.84 o 
   3  12   2      380.16      384.91     34.30 o 
   4  12   2      377.05      342.17     33.11 o 
   5  12   2     1787.10     1607.15     76.99 o 
   6  12   2     1052.11     1001.16     70.00 o 
   7  12   2       12.69        7.35     21.62 o 
   8  12   2     2092.89     1938.13    114.42 o 
   1  13   2       12.65       12.21     18.66 o 
   2  13   2      414.76      362.78     34.70 o 
   3  13   2       48.21       30.67     18.36 o 
   4  13   2      625.06      550.55     53.22 o 
   5  13   2       11.91       19.67     18.96 o 
   6  13   2     5211.30     4370.70    306.08 o 
   7  13   2      671.38      614.95    123.48 o 
  -5 -12   3      527.85      446.86     71.75 o 
  -4 -12   3      936.04      862.81     94.50 o 
  -3 -12   3     3756.24     3686.67    187.36 o 
  -2 -12   3        3.04        6.92     19.20 o 
  -1 -12   3     1279.19     1278.34     77.59 o 
   0 -12   3      486.43      544.61     45.24 o 
  -7 -11   3      922.40      896.58     66.24 o 
  -6 -11   3     4011.56     3989.44    283.24 o 
  -5 -11   3     2530.10     2395.04    185.23 o 
  -4 -11   3       12.05       -5.11     17.83 o 
  -3 -11   3     1882.88     1808.98    102.20 o 
  -2 -11   3     1173.29     1248.71     75.80 o 
  -1 -11   3      138.88      165.97     26.64 o 
   0 -11   3      103.35      100.69     29.07 o 
   1 -11   3      735.67      773.95     72.33 o 
   2 -11   3     1466.60     1633.51     95.21 o 
  -8 -10   3     1875.04     1798.50    109.16 o 
  -7 -10   3     2090.14     1991.25    116.67 o 
  -6 -10   3     1051.25     1047.59     70.57 o 
  -5 -10   3      232.76      274.82     33.56 o 
  -4 -10   3      335.59      330.87     49.27 o 
  -3 -10   3      185.54      144.05     28.50 o 
  -2 -10   3      589.27      621.71     47.45 o 
  -1 -10   3     3917.37     4216.23    208.11 o 
   0 -10   3      333.84      405.04     64.60 o 
   1 -10   3     2979.77     3327.17    168.84 o 
   2 -10   3     2610.23     2916.10    152.40 o 
   3 -10   3      519.19      583.23     50.00 o 
  -8  -9   3     2555.24     2336.98    134.44 o 
  -7  -9   3      132.70      161.21     28.70 o 
  -6  -9   3     1725.14     1666.12     98.35 o 
  -5  -9   3     1140.19     1120.65     71.65 o 
  -4  -9   3      471.13      518.22     34.02 o 
  -3  -9   3     3843.74     3890.50    168.76 o 
  -2  -9   3     1866.35     1652.13     92.41 o 
  -1  -9   3     7481.59     7371.25    349.98 o 
   0  -9   3     1431.22     1588.75     88.45 o 
   1  -9   3      226.46      223.92     28.23 o 
   2  -9   3      116.81      142.33     26.18 o 
   3  -9   3      249.91      364.25     39.46 o 
   4  -9   3      617.60      705.86     58.89 o 
  -9  -8   3      466.86      440.54     46.91 o 
  -8  -8   3      376.30      357.03     41.04 o 
  -7  -8   3     3730.13     3457.39    185.93 o 
  -6  -8   3     1290.28     1179.69     74.73 o 
  -5  -8   3     1387.08     1290.57     81.33 o 
  -4  -8   3     1651.52     1750.16     79.28 o 
  -3  -8   3    11071.42    11516.27    525.89 o 
  -2  -8   3     1620.25     1592.76    124.89 o 
  -1  -8   3      187.34      148.16     22.73 o 
   0  -8   3      250.60      289.97     28.70 o 
   1  -8   3      521.46      618.03     44.97 o 
   2  -8   3     6104.58     6440.61    395.18 o 
   3  -8   3     3830.98     4257.76    231.16 o 
   4  -8   3       30.88       37.87     22.75 o 
   5  -8   3      931.42      871.33     67.13 o 
  -9  -7   3      862.21      836.13     65.71 o 
  -8  -7   3     1910.01     1923.16    113.57 o 
  -7  -7   3     2306.14     2133.89    121.45 o 
  -6  -7   3      298.40      304.95     32.46 o 
  -5  -7   3     1696.58     1674.18    128.80 o 
  -4  -7   3       10.57       18.35     10.14 o 
  -3  -7   3      597.72      719.48     38.17 o 
  -2  -7   3      661.93      634.45     35.52 o 
  -1  -7   3    10119.22    10237.24    737.44 o 
   0  -7   3      930.63     1029.63     60.47 o 
   1  -7   3     2401.24     2502.48    279.29 o 
   2  -7   3      695.93      681.36     48.23 o 
   3  -7   3     5319.32     5732.89    541.41 o 
   4  -7   3      901.91      839.03     61.13 o 
   5  -7   3      394.32      349.71     41.51 o 
   6  -7   3      185.17      112.61     31.40 o 
  -9  -6   3     2621.53     2692.45    152.79 o 
  -8  -6   3     1411.87     1475.01     91.59 o 
  -7  -6   3      134.41      119.62     24.68 o 
  -6  -6   3       15.04       24.65     17.57 o 
  -5  -6   3     1006.65      975.22     61.75 o 
  -4  -6   3        1.39       16.65      7.91 o 
  -3  -6   3    19725.81    20556.67    800.37 o 
  -2  -6   3     1088.19     1070.20     64.04 o 
  -1  -6   3     3695.07     3487.23    155.70 o 
   0  -6   3     3031.38     2848.82    141.72 o 
   1  -6   3     8869.84     8781.35    411.59 o 
   2  -6   3      161.26      170.86     23.29 o 
   3  -6   3      575.29      577.00     44.86 o 
   4  -6   3       11.70      -19.41     49.01 o 
   5  -6   3      737.58      643.56     52.52 o 
   6  -6   3     4865.41     4458.09    511.63 o 
   7  -6   3      173.43      128.09     32.12 o 
  -9  -5   3        6.88       17.94     23.72 o 
  -8  -5   3      183.70      210.22     30.40 o 
  -7  -5   3      636.18      672.15     51.00 o 
  -6  -5   3      978.88      959.92     79.35 o 
  -5  -5   3     3867.23     3847.84    199.08 o 
  -4  -5   3      427.97      450.30     24.53 o 
  -3  -5   3    21499.54    21832.96    850.98 o 
  -2  -5   3       55.53       55.49      9.18 o 
  -1  -5   3       13.39       31.76     29.53 o 
   0  -5   3        2.37       19.53      9.68 o 
   1  -5   3      724.53      691.95     43.98 o 
   2  -5   3     1442.24     1380.18     76.75 o 
   3  -5   3    13061.37    11367.52    531.61 o 
   4  -5   3     3934.59     3653.33    257.33 o 
   5  -5   3       27.16       22.77     16.60 o 
   6  -5   3     2190.67     2088.77    326.80 o 
   7  -5   3     1242.89     1219.21    112.24 o 
   8  -5   3       15.33       -3.31     19.94 o 
  -9  -4   3     1921.56     1952.35    114.86 o 
  -8  -4   3     1291.30     1468.81     89.55 o 
  -7  -4   3      469.58      455.22     38.72 o 
  -6  -4   3     2275.45     2341.39    127.02 o 
  -5  -4   3    18217.70    18653.86    915.81 o 
  -4  -4   3        7.41       19.17      6.74 o 
  -3  -4   3      765.66      763.45     42.02 o 
  -2  -4   3      209.61      227.63     15.01 o 
  -1  -4   3       26.77       37.06      7.04 o 
   0  -4   3      868.74      904.12    102.89 o 
   1  -4   3    21077.71    21904.38   1022.39 o 
   2  -4   3     4248.72     4023.78    276.13 o 
   3  -4   3     3404.33     3265.03    161.03 o 
   4  -4   3     3004.60     2979.08    213.24 o 
   5  -4   3       14.13       14.61     12.62 o 
   6  -4   3      137.57      172.21     24.87 o 
   7  -4   3       21.37       48.40     17.84 o 
   8  -4   3     1665.72     1525.86     90.70 o 
  -9  -3   3      328.60      292.04     76.23 o 
  -8  -3   3     4095.69     3985.44    209.31 o 
  -7  -3   3     1875.92     1891.44    106.07 o 
  -6  -3   3      830.19      908.52     78.39 o 
  -5  -3   3      267.39      259.98     24.35 o 
  -4  -3   3     1197.97     1244.45     99.33 o 
  -3  -3   3    13212.09    13386.55    523.00 o 
  -2  -3   3     3845.45     4245.93    168.95 o 
  -1  -3   3     6526.54     6325.02    250.21 o 
   0  -3   3     5501.81     5328.47    245.93 o 
   1  -3   3    34351.58    33475.53   1838.43 o 
   2  -3   3     3171.32     2259.26    158.62 o 
   3  -3   3     2048.82     2010.19    100.91 o 
   4  -3   3       96.11      108.67     10.15 o 
   5  -3   3     1879.20     1996.53     85.07 o 
   6  -3   3     1960.02     2264.18    173.94 o 
   7  -3   3     2629.72     2682.38    136.80 o 
   8  -3   3     2617.45     2845.39    146.10 o 
   9  -3   3     1212.42     1279.99    111.45 o 
  -9  -2   3      200.26      165.96     28.33 o 
  -8  -2   3      674.83      614.83     47.30 o 
  -7  -2   3        4.06       12.22     16.48 o 
  -6  -2   3       19.37       35.38     27.36 o 
  -5  -2   3    10234.99    10538.46    520.56 o 
  -4  -2   3      207.82      226.31     21.47 o 
  -3  -2   3     9580.26     9822.64    384.84 o 
  -2  -2   3       75.89      131.35      8.97 o 
  -1  -2   3    23526.81    22366.00    874.48 o 
   0  -2   3     4412.37     4015.47    159.91 o 
   1  -2   3     1970.38     2146.06    166.87 o 
   2  -2   3    12770.26    12783.01    501.29 o 
   3  -2   3     3172.92     3363.05    134.10 o 
   4  -2   3     1922.38     1922.10     79.89 o 
   5  -2   3     3253.87     3396.74    137.35 o 
   6  -2   3    12924.92    13286.31    523.01 o 
   7  -2   3      597.15      594.09     32.34 o 
   8  -2   3      152.56      147.64     20.19 o 
   9  -2   3       14.34        1.14     22.13 o 
  -9  -1   3      135.78      190.75     29.40 o 
  -8  -1   3     4555.18     4289.80    222.81 o 
  -7  -1   3     2185.51     1999.45    110.43 o 
  -6  -1   3       94.02      140.00     20.04 o 
  -5  -1   3    12202.20    11983.47    589.48 o 
  -4  -1   3     6819.88     7165.36    355.42 o 
  -3  -1   3     2116.56     2076.23     94.19 o 
  -2  -1   3     3809.53     4023.78    159.38 o 
  -1  -1   3       85.33      106.76      7.67 o 
   0  -1   3     9454.10     9109.92    357.15 o 
   1  -1   3    30021.63    26888.26   2304.05 o 
   2  -1   3     4102.43     4164.36    164.95 o 
   3  -1   3     2712.99     2743.80    110.34 o 
   4  -1   3    13249.86    13304.35    520.76 o 
   5  -1   3     5586.02     5534.92    220.39 o 
   6  -1   3      534.02      547.82     28.23 o 
   7  -1   3     1147.23     1101.69     50.62 o 
   8  -1   3     1578.15     1504.24     84.70 o 
   9  -1   3      744.24      734.41     68.50 o 
  10  -1   3     1159.36     1150.97    106.09 o 
  -9   0   3     1153.01     1067.51     97.09 o 
  -8   0   3     1160.12     1067.11     76.67 o 
  -7   0   3     1999.53     1933.94    106.43 o 
  -6   0   3      494.03      476.26     36.13 o 
  -5   0   3      734.35      698.90     34.51 o 
  -4   0   3      898.67      825.54     38.41 o 
  -3   0   3     1887.85     1924.76     78.71 o 
  -2   0   3     1701.32     1687.26     68.35 o 
  -1   0   3    25543.24    25565.16    995.13 o 
   0   0   3    18715.14    18051.61    882.55 o 
   2   0   3      157.68      200.23     10.71 o 
   3   0   3     2622.42     2627.34    105.47 o 
   4   0   3     5315.34     5404.75    214.04 o 
   5   0   3       80.09       96.07      9.17 o 
   6   0   3    11265.90    11078.70    436.61 o 
   7   0   3      313.64      329.95     22.73 o 
   8   0   3     1637.77     1586.84    123.88 o 
   9   0   3      179.96      176.02     25.37 o 
  10   0   3     3372.13     3398.37    243.10 o 
  -9   1   3      455.88      443.51     75.71 o 
  -8   1   3       35.46       47.60     19.98 o 
  -7   1   3       27.43       31.29     16.51 o 
  -6   1   3     1443.90     1349.41     76.77 o 
  -5   1   3     2844.57     2758.33    143.35 o 
  -4   1   3     5064.34     4801.02    192.99 o 
  -3   1   3    16352.22    16083.78    627.03 o 
  -2   1   3     8147.64     8041.31    315.69 o 
  -1   1   3    15776.48    15905.88    620.43 o 
   0   1   3       23.88       36.93      6.10 o 
   1   1   3      724.37      735.75     31.48 o 
   2   1   3      468.05      534.20     23.69 o 
   3   1   3     2068.71     2070.35     83.46 o 
   4   1   3     6387.96     6461.02    254.84 o 
   5   1   3     3739.84     3901.95    156.10 o 
   6   1   3    12982.92    13465.06    527.85 o 
   7   1   3        4.71       14.17      7.41 o 
   8   1   3     1080.04     1074.83     65.65 o 
   9   1   3      106.06      123.43     22.75 o 
  10   1   3       53.23       51.29     21.43 o 
  -8   2   3      111.83       80.82     22.40 o 
  -7   2   3      141.01      147.92     23.41 o 
  -6   2   3      207.44      228.78     24.40 o 
  -5   2   3    13481.29    12505.77    614.18 o 
  -4   2   3      903.39      907.38     42.70 o 
  -3   2   3     3788.22     3729.24    150.01 o 
  -2   2   3     2198.38     2120.15     86.05 o 
  -1   2   3      541.38      490.81     22.62 o 
   0   2   3    17832.95    18711.56    853.43 o 
   1   2   3    16367.30    16107.37    793.51 o 
   2   2   3      299.18      349.72     33.04 o 
   3   2   3    15837.33    16497.73    700.42 o 
   4   2   3    68427.69    67185.35   3308.57 o 
   5   2   3     4161.66     4632.30    232.43 o 
   6   2   3       95.61      108.73     10.72 o 
   7   2   3      146.64      183.19     14.50 o 
   8   2   3      916.79     1019.41     63.52 o 
   9   2   3       78.96       97.59     20.83 o 
  10   2   3     4451.17     4451.20    232.52 o 
  -8   3   3      369.58      330.16     35.52 o 
  -7   3   3     2358.72     2270.55    124.89 o 
  -6   3   3     3166.73     2934.45    155.34 o 
  -5   3   3     2425.53     2270.51     98.41 o 
  -4   3   3      755.32      773.08     45.96 o 
  -3   3   3     1215.26     1282.45     56.58 o 
  -2   3   3     1679.92     1503.94     63.55 o 
  -1   3   3     2153.46     1981.82     80.53 o 
   0   3   3       35.69       42.41      9.05 o 
   1   3   3    27589.34    27191.37   1060.98 o 
   2   3   3    11313.69    11245.94    601.82 o 
   3   3   3       56.08       75.53     10.06 o 
   4   3   3       31.17       55.23      6.76 o 
   5   3   3      148.76      150.54     14.84 o 
   6   3   3     1715.24     1833.72     77.59 o 
   7   3   3      698.34      782.52     37.75 o 
   8   3   3     4458.67     4688.68    240.51 o 
   9   3   3      216.71      249.33     28.85 o 
  10   3   3     4216.56     4411.94    231.26 o 
  11   3   3      208.06      189.81     31.00 o 
  -7   4   3     2239.87     2183.23    122.66 o 
  -6   4   3        2.81        3.27     11.45 o 
  -5   4   3     4118.14     4005.15    166.21 o 
  -4   4   3      329.64      319.11     32.50 o 
  -3   4   3     2244.35     2139.68     90.52 o 
  -2   4   3     3153.41     3148.26    128.10 o 
  -1   4   3    26810.43    25734.42   1003.31 o 
   0   4   3       18.33       41.17     10.26 o 
   1   4   3      243.78      235.57     15.03 o 
   2   4   3     4942.15     5112.92    202.79 o 
   3   4   3       24.53       37.96      9.11 o 
   4   4   3    15818.63    15605.78    608.02 o 
   5   4   3     1566.25     1588.06     67.45 o 
   6   4   3     3940.31     4123.84    166.70 o 
   7   4   3      333.71      356.66     21.21 o 
   8   4   3    10593.77    10697.21    532.30 o 
   9   4   3      382.61      417.21     37.93 o 
  10   4   3       76.63       45.62     23.14 o 
  11   4   3      332.91      333.46     38.40 o 
  -7   5   3      474.93      433.25     58.67 o 
  -6   5   3      231.31      181.64     51.25 o 
  -5   5   3     5255.82     5265.46    214.96 o 
  -4   5   3       34.44       57.92     18.19 o 
  -3   5   3     3277.64     3167.32    131.30 o 
  -2   5   3        0.47       -5.69     14.71 o 
  -1   5   3     7598.47     7183.31    284.58 o 
   0   5   3      148.45      180.47     13.94 o 
   1   5   3    12965.40    12565.07    494.91 o 
   2   5   3     6909.21     7109.53    282.23 o 
   3   5   3      146.32      133.79     10.82 o 
   4   5   3    14346.75    14609.60    640.70 o 
   5   5   3    10404.17    10432.30    410.79 o 
   6   5   3     5466.03     5519.67    221.40 o 
   7   5   3     1310.75     1353.26     60.24 o 
   8   5   3       51.97       49.93     18.98 o 
   9   5   3      899.03      953.07     77.99 o 
  10   5   3     2069.96     2242.41    127.76 o 
  11   5   3       42.29       55.46     46.72 o 
  -6   6   3      165.62      147.92     25.00 o 
  -5   6   3      279.78      266.09     38.12 o 
  -4   6   3       16.46       18.99     13.84 o 
  -3   6   3     2580.29     2750.13    116.32 o 
  -2   6   3        4.97        2.68      9.99 o 
  -1   6   3     7711.66     7561.43    301.99 o 
   0   6   3     2260.87     2148.99     91.27 o 
   1   6   3     2832.58     2676.28    111.41 o 
   2   6   3    10861.00    11006.76    435.63 o 
   3   6   3     4837.70     4994.40    200.02 o 
   4   6   3     1288.30     1269.17     56.32 o 
   5   6   3        3.53        4.09      9.45 o 
   6   6   3       81.95      113.63     14.39 o 
   7   6   3      202.06      199.88     18.69 o 
   8   6   3     5370.19     5490.94    282.23 o 
   9   6   3      757.35      806.08     57.85 o 
  10   6   3     2228.09     2244.67    129.23 o 
  11   6   3       16.71       24.32     24.23 o 
  -6   7   3      238.24      228.21     30.70 o 
  -5   7   3      215.83      228.90     30.92 o 
  -4   7   3      321.04      308.88     30.83 o 
  -3   7   3      868.42      876.35     45.65 o 
  -2   7   3     1352.56     1358.78     64.30 o 
  -1   7   3    17811.56    16630.35    655.71 o 
   0   7   3      521.67      515.19     30.83 o 
   1   7   3      284.96      297.93     21.51 o 
   2   7   3      855.46      975.95     65.46 o 
   3   7   3     3996.90     3872.97    158.49 o 
   4   7   3     1550.30     1656.76     72.37 o 
   5   7   3     8009.55     7800.73    310.40 o 
   6   7   3     9307.89     9016.38    358.39 o 
   7   7   3     1995.99     1981.82     86.50 o 
   8   7   3     5196.13     4937.09    256.25 o 
   9   7   3       82.10       91.74     23.39 o 
  10   7   3      356.65      397.83     41.88 o 
  11   7   3      700.56      649.22     56.13 o 
  -5   8   3      611.74      532.40     44.42 o 
  -4   8   3        0.42        5.39     16.43 o 
  -3   8   3     9075.36     8995.41    425.03 o 
  -2   8   3     1655.80     1835.58    138.59 o 
  -1   8   3      650.21      603.03     36.62 o 
   0   8   3      151.41      166.88     23.52 o 
   1   8   3     1385.81     1381.24    119.88 o 
   2   8   3      123.08      130.32     15.96 o 
   3   8   3     2972.30     2789.62    166.62 o 
   4   8   3    10311.98    10338.78    410.35 o 
   5   8   3      262.38      258.01     31.33 o 
   6   8   3     4125.95     4006.86    165.47 o 
   7   8   3       76.14       74.16     18.62 o 
   8   8   3     1065.79      948.17     64.28 o 
   9   8   3      395.29      354.93     37.12 o 
  10   8   3      439.34      451.85     44.71 o 
  -4   9   3      418.98      399.09     39.24 o 
  -3   9   3     1185.87     1110.33     70.22 o 
  -2   9   3      665.29      611.34     45.74 o 
  -1   9   3     2319.02     2235.32    158.48 o 
   0   9   3      472.83      428.73     49.67 o 
   1   9   3      610.19      658.54     38.16 o 
   2   9   3     6781.07     6868.72    322.14 o 
   3   9   3     6724.18     6423.99    260.53 o 
   4   9   3     4223.17     4301.43    177.60 o 
   5   9   3      755.85      745.31     41.03 o 
   6   9   3       19.88       33.76     13.22 o 
   7   9   3     1131.56     1164.44     73.17 o 
   8   9   3     1070.30      994.80     67.21 o 
   9   9   3       93.42       67.21     23.31 o 
  10   9   3     3317.43     3013.80    169.05 o 
  -3  10   3     1511.96     1419.05     85.05 o 
  -2  10   3     1496.19     1493.32     86.83 o 
  -1  10   3     2165.13     2066.71    136.18 o 
   0  10   3       25.61       19.56     19.47 o 
   1  10   3     3629.80     3614.18    527.66 o 
   2  10   3     6297.52     6222.28    308.85 o 
   3  10   3        7.73        0.37     12.58 o 
   4  10   3     1822.36     1736.98     80.27 o 
   5  10   3       59.29       54.33     15.77 o 
   6  10   3      580.73      570.71     36.12 o 
   7  10   3       95.49      114.47     24.90 o 
   8  10   3     7512.51     7106.07    630.60 o 
   9  10   3      166.53      127.23     46.37 o 
  10  10   3      219.59      204.17     33.86 o 
  -2  11   3       40.35       42.39     21.31 o 
  -1  11   3     1544.04     1636.64    199.76 o 
   0  11   3     2011.40     2147.87    263.92 o 
   1  11   3      444.02      459.07     49.97 o 
   2  11   3     1013.04      998.85    146.54 o 
   3  11   3      842.25      840.38     46.25 o 
   4  11   3     3111.12     2854.02    142.92 o 
   5  11   3        4.08       22.30     15.39 o 
   6  11   3     3830.26     3803.40    161.64 o 
   7  11   3       86.41       99.97     39.17 o 
   8  11   3     1899.10     1792.80    136.09 o 
   9  11   3      254.00      197.37     60.07 o 
   0  12   3       64.31       74.21     30.56 o 
   1  12   3      868.78      849.08     75.40 o 
   2  12   3     5881.42     5647.96    271.62 o 
   3  12   3      609.93      662.39     62.18 o 
   4  12   3      380.71      346.01     54.85 o 
   5  12   3      157.91      167.71     30.42 o 
   6  12   3     3728.17     3645.64    156.84 o 
   7  12   3       89.84       62.95     25.51 o 
   8  12   3     2078.57     1974.49    115.80 o 
   2  13   3      860.26      777.35     81.24 o 
   3  13   3      587.88      581.06     67.54 o 
   4  13   3      263.37      262.78     46.37 o 
   5  13   3      202.48      161.86     38.20 o 
   6  13   3     1007.74      946.77     88.00 o 
   7  13   3        0.72       45.76     37.50 o 
  -4 -12   4      844.24      885.73     97.75 o 
  -3 -12   4      851.81      809.37     60.00 o 
  -2 -12   4       57.55       73.84     28.37 o 
  -1 -12   4      940.05      967.53     64.83 o 
  -6 -11   4        1.40       -2.72     35.75 o 
  -5 -11   4     1835.27     1745.29    146.85 o 
  -4 -11   4     1906.67     1694.00    145.79 o 
  -3 -11   4      898.48      866.63     66.57 o 
  -2 -11   4       83.80      118.17     32.28 o 
  -1 -11   4     3071.86     3051.18    156.85 o 
   0 -11   4      559.16      492.41     42.17 o 
   1 -11   4       60.36       52.29     21.39 o 
   2 -11   4      324.70      390.02     40.26 o 
  -7 -10   4       10.20        9.18     23.83 o 
  -6 -10   4     2839.63     2883.94    158.87 o 
  -5 -10   4     2977.73     2969.60    217.63 o 
  -4 -10   4      649.75      735.29     81.15 o 
  -3 -10   4       85.94       67.36     22.51 o 
  -2 -10   4      128.59      137.03     25.40 o 
  -1 -10   4     1029.54     1026.02     64.99 o 
   0 -10   4      107.93      147.14     25.20 o 
   1 -10   4     5266.56     5706.36    277.20 o 
   2 -10   4        0.13       -5.01     18.05 o 
   3 -10   4      526.09      622.84     51.57 o 
  -8  -9   4     1870.76     1608.15    100.81 o 
  -7  -9   4     2710.86     2531.10    142.22 o 
  -6  -9   4     2146.44     2069.81    118.48 o 
  -5  -9   4      113.39      101.05     24.37 o 
  -4  -9   4       11.01       15.06     12.13 o 
  -3  -9   4      367.98      372.54     35.79 o 
  -2  -9   4       20.40       -0.35     34.87 o 
  -1  -9   4     6407.38     6170.78    296.62 o 
   0  -9   4      951.63      924.58     64.95 o 
   1  -9   4     3545.51     3398.04    262.08 o 
   2  -9   4      329.65      441.32     53.31 o 
   3  -9   4     1506.28     1671.23     97.47 o 
   4  -9   4       59.12       54.67     24.43 o 
  -8  -8   4      645.93      584.11     51.89 o 
  -7  -8   4      332.75      311.11     36.08 o 
  -6  -8   4       93.12       92.62     23.39 o 
  -5  -8   4     1982.35     1851.64    105.65 o 
  -4  -8   4     1194.06     1339.73     63.15 o 
  -3  -8   4      745.18      747.54     41.83 o 
  -2  -8   4     1729.74     1665.14     92.16 o 
  -1  -8   4    14691.95    13422.63    625.43 o 
   0  -8   4      101.30      123.49     21.58 o 
   1  -8   4      174.67      182.55     25.07 o 
   2  -8   4       44.83       37.75     19.52 o 
   3  -8   4      562.11      615.91     49.47 o 
   4  -8   4      468.89      481.94     46.54 o 
   5  -8   4     4085.10     4324.26    263.61 o 
  -9  -7   4      452.21      446.42     48.92 o 
  -8  -7   4       81.38       76.10     42.64 o 
  -7  -7   4     2053.24     1998.91    115.99 o 
  -6  -7   4     1070.21     1058.59     69.16 o 
  -5  -7   4      266.36      312.93     31.49 o 
  -4  -7   4     3104.63     3315.97    137.07 o 
  -3  -7   4    10343.77    10558.60    419.80 o 
  -2  -7   4      690.60      663.69     36.69 o 
  -1  -7   4       81.27       86.60     13.02 o 
   0  -7   4       82.93      126.96     19.87 o 
   1  -7   4      698.67      704.84     50.59 o 
   2  -7   4      271.26      241.84     28.52 o 
   3  -7   4     4337.67     4568.21    631.21 o 
   4  -7   4     1146.67     1035.52     87.74 o 
   5  -7   4     2840.99     2623.52    144.42 o 
   6  -7   4      807.20      681.11     81.55 o 
  -9  -6   4       27.28       71.95     29.09 o 
  -8  -6   4      842.65      776.39     59.70 o 
  -7  -6   4     1240.07     1199.74     76.93 o 
  -6  -6   4     8073.39     7672.17    387.52 o 
  -5  -6   4      406.92      413.10     35.34 o 
  -4  -6   4      234.98      259.25     18.39 o 
  -3  -6   4     1419.56     1460.41     64.48 o 
  -2  -6   4     1114.21     1128.10     64.70 o 
  -1  -6   4    14401.70    14281.79    664.97 o 
   0  -6   4      690.73      750.32     47.57 o 
   1  -6   4     2335.14     2359.20    120.48 o 
   2  -6   4      860.75      839.50     53.81 o 
   3  -6   4    14328.11    13893.80    729.62 o 
   4  -6   4      255.62      211.70     30.60 o 
   5  -6   4      550.57      514.74     46.89 o 
   6  -6   4      220.28      245.81     63.32 o 
   7  -6   4       44.39       27.86     24.81 o 
  -9  -5   4      485.90      478.53     47.73 o 
  -8  -5   4     1375.14     1479.47    225.76 o 
  -7  -5   4       17.76        9.66     28.76 o 
  -6  -5   4     1933.03     1914.19    108.35 o 
  -5  -5   4      114.60      129.38     21.52 o 
  -4  -5   4     4016.97     3931.27    159.14 o 
  -3  -5   4     8883.46     8853.18    348.27 o 
  -2  -5   4      455.29      470.58     26.07 o 
  -1  -5   4     9388.82     9270.03    366.60 o 
   0  -5   4     3485.72     3345.22    178.74 o 
   1  -5   4     7658.91     7774.51    364.36 o 
   2  -5   4     2618.33     2436.65    124.11 o 
   3  -5   4        5.66        0.43     12.04 o 
   4  -5   4     2843.39     2508.51    132.00 o 
   5  -5   4     2183.37     2029.52    112.00 o 
   6  -5   4      391.22      426.24     41.65 o 
   7  -5   4      620.83      661.29     72.81 o 
   8  -5   4     2505.90     2615.80    444.93 o 
  -9  -4   4        9.89        0.32     23.01 o 
  -8  -4   4     1493.40     1535.34     93.39 o 
  -7  -4   4      165.65      211.30     28.14 o 
  -6  -4   4     7667.34     7782.29    392.20 o 
  -5  -4   4     2573.50     2490.61    133.17 o 
  -4  -4   4      113.03      113.30      9.84 o 
  -3  -4   4    12466.96    12325.52    484.76 o 
  -2  -4   4     6469.24     6468.92    256.62 o 
  -1  -4   4     1493.84     1498.20     64.08 o 
   0  -4   4      953.69      776.10     72.24 o 
   1  -4   4       46.66       56.96     12.75 o 
   2  -4   4      865.63      815.81    143.11 o 
   3  -4   4    13341.77    11771.55   1558.53 o 
   4  -4   4     2225.12     2148.26    158.48 o 
   5  -4   4     1983.29     1965.42    105.02 o 
   6  -4   4     1702.67     1760.89     97.31 o 
   7  -4   4     1448.05     1414.62     83.83 o 
   8  -4   4      560.14      617.57     57.22 o 
  -9  -3   4        6.22       39.23     24.16 o 
  -8  -3   4     1439.78     1437.48     87.55 o 
  -7  -3   4     1249.29     1297.30     98.54 o 
  -6  -3   4     6303.30     6329.60    319.00 o 
  -5  -3   4     2716.68     2800.78    147.26 o 
  -4  -3   4       10.40       31.18     12.68 o 
  -3  -3   4     1122.29     1162.61     50.30 o 
  -2  -3   4     5166.60     5194.60    206.03 o 
  -1  -3   4     3264.71     3237.04    130.17 o 
   0  -3   4     7876.32     7305.34    390.67 o 
   1  -3   4    16179.22    17436.88    798.90 o 
   2  -3   4    11012.23    11307.78    743.19 o 
   3  -3   4    11873.68    11776.62    614.92 o 
   4  -3   4      174.17      168.66     13.37 o 
   5  -3   4     1343.66     1427.85     76.88 o 
   6  -3   4     1570.28     1657.24     88.74 o 
   7  -3   4       27.42       32.17     25.12 o 
   8  -3   4     2051.53     2154.21    115.26 o 
   9  -3   4      320.44      393.38     55.24 o 
  -9  -2   4      197.99      189.32     30.42 o 
  -8  -2   4     5946.66     5887.86    301.55 o 
  -7  -2   4     1546.08     1524.28     88.96 o 
  -6  -2   4      172.23      191.99     23.74 o 
  -5  -2   4       75.53       73.68     15.38 o 
  -4  -2   4     1931.37     1875.15     95.55 o 
  -3  -2   4     2060.61     2140.09     87.49 o 
  -2  -2   4     2918.13     2855.63    115.05 o 
  -1  -2   4    28266.70    26641.84   1040.49 o 
   0  -2   4     2687.72     2664.90    110.23 o 
   1  -2   4    12170.06    11672.13    458.91 o 
   2  -2   4        6.68       25.15      5.95 o 
   3  -2   4      760.54      764.21     34.73 o 
   4  -2   4     1062.98     1179.25     51.12 o 
   5  -2   4     2803.79     2946.14    121.01 o 
   6  -2   4     1345.73     1331.88     59.68 o 
   7  -2   4     2619.48     2638.95    131.56 o 
   8  -2   4     7929.02     8340.21    392.41 o 
   9  -2   4      447.51      471.45     55.51 o 
  -9  -1   4      579.22      485.91     44.00 o 
  -8  -1   4      258.42      243.62     30.20 o 
  -7  -1   4      541.09      558.08     44.26 o 
  -6  -1   4     4112.93     4010.30    235.29 o 
  -5  -1   4      108.68      103.06     17.87 o 
  -4  -1   4      465.54      461.10     25.05 o 
  -3  -1   4    20031.36    19251.79    751.08 o 
  -2  -1   4    16166.26    16867.13    657.78 o 
  -1  -1   4     4552.84     4461.75    177.02 o 
   0  -1   4     5307.77     5106.93    202.12 o 
   1  -1   4      706.45      666.10     49.80 o 
   2  -1   4     7023.08     6640.15    262.45 o 
   3  -1   4     6791.43     6804.36    268.99 o 
   4  -1   4      168.59      195.20     13.86 o 
   5  -1   4     6177.60     6222.04    246.70 o 
   6  -1   4    14134.85    14563.75    572.90 o 
   7  -1   4     1132.98     1137.73     52.14 o 
   8  -1   4        1.99        4.91      9.79 o 
   9  -1   4        0.40      -22.22     17.13 o 
  -8   0   4     1429.96     1375.31     83.13 o 
  -7   0   4     2387.18     2262.86    122.68 o 
  -6   0   4      477.32      455.82     37.85 o 
  -5   0   4     1272.32     1275.51     72.09 o 
  -4   0   4     6638.72     6338.27    251.66 o 
  -3   0   4    10978.28    10814.83    423.35 o 
  -2   0   4     1031.51     1069.29     45.40 o 
  -1   0   4     6334.04     6591.41    259.98 o 
   0   0   4      985.14     1013.71     42.65 o 
   1   0   4     3901.91     3585.44    580.75 o 
   2   0   4     1015.97     1046.84     46.55 o 
   3   0   4    30849.22    29780.31   1159.66 o 
   4   0   4     2478.70     2450.82     99.51 o 
   5   0   4      552.91      595.27     28.61 o 
   6   0   4     1563.56     1605.77     68.52 o 
   7   0   4      331.63      343.87     21.19 o 
   8   0   4     2120.09     2110.32     90.22 o 
   9   0   4      297.10      348.74     37.41 o 
  10   0   4      929.76      832.95     82.47 o 
  -8   1   4     1652.28     1493.06     88.25 o 
  -7   1   4        6.47        5.00     15.76 o 
  -6   1   4     1316.94     1239.19     72.14 o 
  -5   1   4     6278.96     6013.73    300.70 o 
  -4   1   4      196.53      193.10     15.29 o 
  -3   1   4     7742.95     7742.42    305.48 o 
  -2   1   4     2014.61     2078.90     84.36 o 
  -1   1   4     7411.32     7583.59    298.05 o 
   0   1   4     3139.06     3245.24    129.78 o 
   1   1   4    31796.96    23200.67   1748.54 o 
   2   1   4      139.15      151.22      9.09 o 
   3   1   4     3864.37     3860.98    153.59 o 
   4   1   4     2270.85     2267.45     92.41 o 
   5   1   4     1719.68     1780.57     74.20 o 
   6   1   4     6784.05     6904.05    273.67 o 
   7   1   4      648.63      709.90     34.74 o 
   8   1   4     2701.34     2859.02    118.81 o 
   9   1   4     1049.93     1034.64     65.57 o 
  10   1   4     3235.88     3244.69    186.28 o 
  -8   2   4      855.53      757.11     54.98 o 
  -7   2   4        1.98      -12.56     15.68 o 
  -6   2   4      128.47       88.07     19.05 o 
  -5   2   4       10.21        5.49     12.30 o 
  -4   2   4      962.26      980.45     45.97 o 
  -3   2   4    21400.82    20582.81    804.66 o 
  -2   2   4      373.04      344.65     18.79 o 
  -1   2   4     2992.17     3070.64    123.13 o 
   0   2   4       85.65      102.75     14.01 o 
   1   2   4    19715.55    18628.07    918.33 o 
   2   2   4       49.52       51.41     15.76 o 
   3   2   4    19635.82    18668.08    752.24 o 
   4   2   4     2729.53     2752.86    111.30 o 
   5   2   4      444.42      537.39     26.34 o 
   6   2   4    12350.89    13543.14    531.49 o 
   7   2   4     8173.27     8800.18    347.63 o 
   8   2   4     1443.27     1505.93     66.97 o 
   9   2   4      108.60      144.42     23.49 o 
  10   2   4      470.24      497.26     42.71 o 
  11   2   4       76.91       57.34     22.85 o 
  -7   3   4        4.29       -0.96     17.56 o 
  -6   3   4     1875.81     1681.25     94.80 o 
  -5   3   4     9464.86     8845.44    353.26 o 
  -4   3   4     1506.23     1369.19    103.81 o 
  -3   3   4      863.69      890.31     41.30 o 
  -2   3   4      476.21      482.25     24.47 o 
  -1   3   4     3968.42     4001.31    159.44 o 
   0   3   4      769.21      919.82     39.36 o 
   1   3   4     7096.72     6945.51    347.56 o 
   2   3   4     1940.71     1883.74    100.19 o 
   3   3   4     9045.36     8472.57    387.63 o 
   4   3   4     2720.24     2536.74    103.47 o 
   5   3   4      812.46      788.37     36.37 o 
   6   3   4      759.56      760.59     36.40 o 
   7   3   4      335.36      359.64     21.90 o 
   8   3   4        0.32        5.40     15.48 o 
   9   3   4     1033.61     1019.91     65.47 o 
  10   3   4     3243.26     3173.38    170.62 o 
  11   3   4      335.60      319.09     36.39 o 
  -7   4   4      452.11      478.33     41.78 o 
  -6   4   4       88.28       73.04     20.79 o 
  -5   4   4     4493.59     4252.26    221.62 o 
  -4   4   4      612.05      648.45     35.28 o 
  -3   4   4     1854.72     1794.30     77.18 o 
  -2   4   4      600.83      554.13     28.27 o 
  -1   4   4     1580.65     1674.98     81.24 o 
   0   4   4     2302.76     2446.00     98.87 o 
   1   4   4    51549.61    48746.93   2069.45 o 
   2   4   4     1628.31     1696.16     70.92 o 
   3   4   4      522.51      587.40     27.90 o 
   4   4   4     4025.25     4119.02    202.86 o 
   5   4   4     6591.28     6687.14    265.18 o 
   6   4   4     1155.48     1174.00     52.45 o 
   7   4   4     4452.34     4522.22    183.20 o 
   8   4   4     5074.34     5460.68    278.63 o 
   9   4   4      135.25      136.75     29.51 o 
  10   4   4     3443.29     3513.11    187.73 o 
  11   4   4       39.97       40.18     22.76 o 
  -7   5   4     1095.30     1133.67    103.11 o 
  -6   5   4        0.57      -10.05     17.65 o 
  -5   5   4     1654.96     1514.93     70.17 o 
  -4   5   4      138.56      114.05     16.06 o 
  -3   5   4     1742.33     1741.83     76.53 o 
  -2   5   4     1886.55     1813.45     92.22 o 
  -1   5   4    17448.83    16379.52    641.13 o 
   0   5   4     2330.36     2152.98     89.23 o 
   1   5   4     4386.55     4496.34    180.03 o 
   2   5   4      337.28      328.16     30.67 o 
   3   5   4      320.77      340.92     19.38 o 
   4   5   4      300.81      306.32     18.22 o 
   5   5   4     1806.96     1792.85    138.71 o 
   6   5   4     9776.20     9992.44    394.16 o 
   7   5   4     4177.87     4322.76    175.60 o 
   8   5   4     3941.39     4128.01    215.04 o 
   9   5   4      214.91      267.95     31.27 o 
  10   5   4      414.30      436.67     41.53 o 
  11   5   4      354.59      371.09     40.17 o 
  -6   6   4       31.80       56.12     28.90 o 
  -5   6   4     2761.75     2767.52    140.78 o 
  -4   6   4     3145.62     2976.44    188.87 o 
  -3   6   4     2973.15     2899.22    122.67 o 
  -2   6   4      334.83      339.74     23.40 o 
  -1   6   4     4758.03     4513.61    183.02 o 
   0   6   4      114.80      108.06     12.06 o 
   1   6   4     5841.04     5943.99    296.40 o 
   2   6   4     1205.71     1347.01     59.41 o 
   3   6   4     1153.52     1247.64     78.76 o 
   4   6   4     4036.24     4018.70    162.70 o 
   5   6   4    11274.89    11213.88    439.75 o 
   6   6   4     6213.00     6151.94    290.40 o 
   7   6   4      360.38      349.14     22.15 o 
   8   6   4        1.34        3.21     15.04 o 
   9   6   4      313.86      328.69     33.67 o 
  10   6   4      456.00      551.90     47.03 o 
  11   6   4        4.04       45.18     24.93 o 
  -5   7   4     1090.89     1098.81     67.07 o 
  -4   7   4     1325.93     1269.49     72.81 o 
  -3   7   4      405.14      395.26     28.40 o 
  -2   7   4     1464.41     1483.49     68.74 o 
  -1   7   4     3373.44     3365.95    140.47 o 
   0   7   4     5850.93     5842.90    234.62 o 
   1   7   4    10611.53    10201.01    404.15 o 
   2   7   4      545.04      555.12     43.32 o 
   3   7   4     6192.42     6278.91    305.92 o 
   4   7   4    11708.01    12269.45    484.32 o 
   5   7   4     1218.58     1312.60     59.45 o 
   6   7   4     2303.49     2267.20     96.82 o 
   7   7   4      869.16      852.39     42.67 o 
   8   7   4     1612.63     1417.36     85.34 o 
   9   7   4      105.53      121.99     23.68 o 
  10   7   4     4828.22     4898.52    258.34 o 
  11   7   4       19.87       25.29     29.16 o 
  -5   8   4       32.37       38.87     27.67 o 
  -4   8   4      501.01      469.48     39.03 o 
  -3   8   4     2274.05     2204.38    139.51 o 
  -2   8   4      655.09      671.75     40.35 o 
  -1   8   4     6042.37     5698.79    232.70 o 
   0   8   4        5.91       42.91     17.01 o 
   1   8   4     6205.81     6012.15    242.06 o 
   2   8   4     2382.83     2517.38    181.11 o 
   3   8   4     1416.91     1428.52     74.10 o 
   4   8   4      159.46      170.71     17.24 o 
   5   8   4     1704.03     1795.55     79.00 o 
   6   8   4     5626.70     5641.83    228.72 o 
   7   8   4      115.73      149.20     16.14 o 
   8   8   4     2256.27     1963.14    112.47 o 
   9   8   4      464.33      424.18     39.41 o 
  10   8   4     3125.24     3060.34    170.60 o 
  11   8   4        9.40       16.20     29.99 o 
  -4   9   4     1310.81     1108.43     77.73 o 
  -3   9   4     1309.90     1197.81     72.28 o 
  -2   9   4      456.70      376.34     48.92 o 
  -1   9   4     2309.76     2233.07    119.05 o 
   0   9   4     1970.73     1931.12     87.64 o 
   1   9   4     1109.48     1155.81    100.67 o 
   2   9   4      298.61      308.91     24.08 o 
   3   9   4     3537.65     3665.85    152.69 o 
   4   9   4    11235.98    10736.44    428.29 o 
   5   9   4     3506.65     3705.75    154.47 o 
   6   9   4     1132.74     1176.93     57.05 o 
   7   9   4      464.63      424.12     28.53 o 
   8   9   4     2627.16     2288.28    128.92 o 
   9   9   4        1.18        1.41     18.56 o 
  10   9   4     1286.48     1158.91     79.72 o 
  -3  10   4      162.88      145.88     34.25 o 
  -2  10   4      235.66      217.81     29.12 o 
  -1  10   4       11.31        4.39     20.53 o 
   0  10   4        9.00       -4.02     18.06 o 
   1  10   4     5032.84     5191.46    349.97 o 
   2  10   4     1211.54     1205.12    113.28 o 
   3  10   4     2604.08     2640.37    113.89 o 
   4  10   4     3327.56     3101.36    176.29 o 
   5  10   4     1235.29     1207.78     61.02 o 
   6  10   4        7.22       19.64     14.34 o 
   7  10   4       98.86      100.14     17.30 o 
   8  10   4      198.69      209.43     53.18 o 
   9  10   4        0.33        0.98     21.30 o 
  10  10   4     4733.05     4273.32    230.01 o 
  -2  11   4      260.90      216.58     40.40 o 
  -1  11   4     3142.47     2703.92    200.51 o 
   0  11   4       25.19       30.83     34.60 o 
   1  11   4     2698.76     2102.84    169.68 o 
   2  11   4     3450.05     3524.49    467.81 o 
   3  11   4      494.52      571.62     36.11 o 
   4  11   4     1047.95     1004.62     52.53 o 
   5  11   4       26.05       40.07     16.03 o 
   6  11   4      265.44      251.32     36.36 o 
   7  11   4      821.06      810.20     47.11 o 
   8  11   4     5946.83     5662.83    292.56 o 
   9  11   4        9.48       20.88     22.09 o 
   0  12   4      127.79      135.17     35.66 o 
   2  12   4       79.05       25.12     35.83 o 
   3  12   4        6.75       36.98     35.75 o 
   4  12   4     1490.56     1281.90    152.42 o 
   5  12   4     3228.93     3150.97    175.61 o 
   6  12   4     2012.32     2091.88    206.09 o 
   7  12   4        2.77      -12.12     36.27 o 
   8  12   4     2469.34     2495.42    227.30 o 
   2  13   4     1232.60     1214.91    108.38 o 
   4  13   4     1087.68      923.85     98.10 o 
   5  13   4      999.59     1001.93    101.35 o 
   6  13   4     1285.22     1251.44     84.93 o 
   7  13   4      386.04      366.59     64.46 o 
  -5 -11   5      566.12      556.03     76.76 o 
  -4 -11   5      190.24      183.91     53.22 o 
  -3 -11   5     1547.13     1371.81     85.66 o 
  -2 -11   5      700.50      642.39     51.52 o 
  -1 -11   5      147.08      178.04     55.37 o 
   0 -11   5      335.03      367.43     37.19 o 
   1 -11   5     4895.96     5070.81    249.91 o 
  -6 -10   5      370.98      342.23     56.25 o 
  -5 -10   5      547.82      581.41     71.84 o 
  -4 -10   5      983.97      996.22     99.77 o 
  -3 -10   5      412.22      460.15     59.77 o 
  -2 -10   5     3661.97     3646.21    184.91 o 
  -1 -10   5     1734.97     1592.45    121.60 o 
   0 -10   5       58.69       77.77     21.41 o 
   1 -10   5      428.41      450.64     40.05 o 
   2 -10   5      114.66       80.35     23.08 o 
   3 -10   5     1389.16     1495.21     90.36 o 
  -7  -9   5       27.56       20.76     24.44 o 
  -6  -9   5      704.82      739.06     57.23 o 
  -5  -9   5     1421.36     1407.92     87.24 o 
  -4  -9   5     5775.00     6314.98    322.53 o 
  -3  -9   5        2.85        7.63     16.39 o 
  -2  -9   5      500.34      508.05     46.90 o 
  -1  -9   5     1281.59     1215.38     73.12 o 
   0  -9   5        0.89      -15.78     18.31 o 
   1  -9   5     5029.99     5007.75    339.89 o 
   2  -9   5      113.20      102.44     23.67 o 
   3  -9   5      815.13      846.98     60.97 o 
   4  -9   5       14.41        4.19     21.58 o 
  -8  -8   5     3363.73     2890.07    162.59 o 
  -7  -8   5       28.08       46.41     24.21 o 
  -6  -8   5      784.24      777.55     57.77 o 
  -5  -8   5       14.92       39.29     20.15 o 
  -4  -8   5     2925.74     3140.28    168.71 o 
  -3  -8   5        0.18       23.60     12.79 o 
  -2  -8   5     4094.96     4113.07    203.39 o 
  -1  -8   5     2666.76     2426.74    126.56 o 
   0  -8   5       30.11       40.15     16.80 o 
   1  -8   5     5047.65     4701.63    229.64 o 
   2  -8   5     1912.95     1873.77    111.23 o 
   3  -8   5     1180.76     1243.26    238.05 o 
   4  -8   5      387.77      433.90     55.24 o 
   5  -8   5      164.34      271.60     83.74 o 
  -8  -7   5      104.24       94.33     29.68 o 
  -7  -7   5        6.87       22.42     22.63 o 
  -6  -7   5     1496.49     1347.70     83.79 o 
  -5  -7   5      130.24      119.22     23.51 o 
  -4  -7   5     5461.72     5687.24    288.38 o 
  -3  -7   5     1194.87     1215.70     57.63 o 
  -2  -7   5     1192.30     1285.94     61.12 o 
  -1  -7   5     6308.70     5872.85    613.21 o 
   0  -7   5     1014.75      981.78     59.74 o 
   1  -7   5     1067.95     1099.01     65.12 o 
   2  -7   5       94.35       97.08     20.34 o 
   3  -7   5        5.46        2.58     24.06 o 
   4  -7   5      432.62      442.06     42.94 o 
   5  -7   5     3732.14     4103.35    296.94 o 
   6  -7   5     1061.95      939.64     78.52 o 
  -8  -6   5      322.72      288.82     37.73 o 
  -7  -6   5       37.34       37.15     22.71 o 
  -6  -6   5     1030.71      881.73     84.40 o 
  -5  -6   5     1154.01     1125.05     70.28 o 
  -4  -6   5    13397.75    13384.03    659.52 o 
  -3  -6   5     1149.28     1199.27     55.12 o 
  -2  -6   5      691.63      687.07     36.23 o 
  -1  -6   5      516.11      531.29     30.94 o 
   0  -6   5     5665.62     5693.29    271.49 o 
   1  -6   5     2702.38     2623.37    132.39 o 
   2  -6   5     3143.95     3332.11    411.69 o 
   3  -6   5     5215.74     5347.78    424.33 o 
   4  -6   5     2590.52     2236.86    127.79 o 
   5  -6   5     5028.77     4300.35    307.83 o 
   6  -6   5      250.87      224.91     36.00 o 
   7  -6   5      248.17      147.65     33.20 o 
  -8  -5   5      530.24      541.14     55.81 o 
  -7  -5   5        2.21       36.07     21.44 o 
  -6  -5   5     6778.71     6698.25    340.63 o 
  -5  -5   5     1720.98     1713.70     97.52 o 
  -4  -5   5      345.44      357.50     21.56 o 
  -3  -5   5       21.66       23.50      7.67 o 
  -2  -5   5      577.99      563.22     29.93 o 
  -1  -5   5      510.25      496.95     27.83 o 
   0  -5   5     1051.69     1057.84     89.02 o 
   1  -5   5    11436.16    12198.73    564.82 o 
   2  -5   5     1336.62     1348.01     74.89 o 
   3  -5   5     4500.10     4124.42    281.75 o 
   4  -5   5      589.92      517.63     53.53 o 
   5  -5   5      366.99      354.32     36.22 o 
   6  -5   5      664.92      740.49     56.23 o 
   7  -5   5      454.90      455.59     45.73 o 
   8  -5   5       17.63        3.47     22.04 o 
  -9  -4   5      911.99     1004.73     71.94 o 
  -8  -4   5     1351.45     1377.36     87.10 o 
  -7  -4   5      667.90      751.32     55.35 o 
  -6  -4   5     2129.96     2142.76    119.43 o 
  -5  -4   5      541.41      521.26     59.46 o 
  -4  -4   5     5803.01     5772.71    230.41 o 
  -3  -4   5      709.54      751.96     36.03 o 
  -2  -4   5       61.23       73.58     10.22 o 
  -1  -4   5     9947.69     9673.17    380.13 o 
   0  -4   5    16064.57    14422.18    850.60 o 
   1  -4   5     5782.78     6509.18    466.84 o 
   2  -4   5     2981.36     2998.71    147.90 o 
   3  -4   5       21.68        8.27     10.88 o 
   4  -4   5     2480.20     2270.37    117.93 o 
   5  -4   5     2057.73     1926.04    103.65 o 
   6  -4   5       35.73       40.34     17.32 o 
   7  -4   5     3612.78     3894.78    196.24 o 
   8  -4   5     2383.97     2431.19    200.07 o 
  -9  -3   5      139.06      136.56     30.30 o 
  -8  -3   5      317.07      272.00     33.99 o 
  -7  -3   5      187.93      169.63     26.85 o 
  -6  -3   5     2638.60     2680.61    144.14 o 
  -5  -3   5     4444.38     4483.96    229.43 o 
  -4  -3   5     3171.54     3120.91    125.77 o 
  -3  -3   5      216.12      221.54     14.90 o 
  -2  -3   5     7074.51     6929.41    274.20 o 
  -1  -3   5    14655.89    13668.46    535.62 o 
   0  -3   5      220.39      215.55     25.40 o 
   1  -3   5     5210.30     5704.12    273.84 o 
   2  -3   5      406.54      384.02     38.84 o 
   3  -3   5     2098.29     1960.37    241.61 o 
   4  -3   5     1194.81     1248.24     68.14 o 
   5  -3   5    11523.10    11794.45    548.31 o 
   6  -3   5        2.43       20.85     12.58 o 
   7  -3   5      996.07     1066.21     64.35 o 
   8  -3   5      786.55      905.27     59.21 o 
   9  -3   5       15.93        4.48     26.26 o 
  -8  -2   5     1059.85     1059.79     70.40 o 
  -7  -2   5     2175.42     2053.60    115.20 o 
  -6  -2   5     4867.35     5033.64    256.29 o 
  -5  -2   5       40.40       59.94     27.75 o 
  -4  -2   5     3324.38     3234.03    150.15 o 
  -3  -2   5     4053.36     4165.59    166.43 o 
  -2  -2   5      423.87      426.87     22.34 o 
  -1  -2   5     1962.12     1924.58     79.66 o 
   0  -2   5     3045.90     2731.78    110.65 o 
   1  -2   5    14231.46    13109.67    514.85 o 
   2  -2   5     1010.95     1115.89     61.49 o 
   3  -2   5     7668.52     7358.04    291.55 o 
   4  -2   5      792.20      837.90     38.59 o 
   5  -2   5     5012.57     5084.71    203.47 o 
   6  -2   5      800.38      810.56     47.81 o 
   7  -2   5     2553.45     2667.04    133.39 o 
   8  -2   5     1686.96     1808.12     96.19 o 
   9  -2   5      208.16      248.90     41.81 o 
  -8  -1   5     1624.11     1524.68     91.44 o 
  -7  -1   5      505.12      467.56     39.42 o 
  -6  -1   5     1469.31     1417.49     81.86 o 
  -5  -1   5      471.69      520.10     38.33 o 
  -4  -1   5     1409.82     1373.05     78.90 o 
  -3  -1   5     1212.80     1179.64     50.62 o 
  -2  -1   5     3211.93     3217.61    129.38 o 
  -1  -1   5    32299.66    30943.77   1207.51 o 
   0  -1   5     8779.36     8665.71    341.42 o 
   1  -1   5      290.50      239.05     27.24 o 
   2  -1   5       50.43       55.31     10.50 o 
   3  -1   5    16753.07    16544.41    646.98 o 
   4  -1   5       47.12       75.68      8.72 o 
   5  -1   5     6328.31     6272.70    250.01 o 
   6  -1   5      275.23      282.24     18.41 o 
   7  -1   5      360.07      382.60     23.66 o 
   8  -1   5     2644.10     2748.91    136.25 o 
   9  -1   5     1802.12     1930.34    144.12 o 
  10  -1   5      263.11      238.71     40.49 o 
  -8   0   5      333.11      357.96     36.18 o 
  -7   0   5      596.53      588.19     44.70 o 
  -6   0   5       35.00       30.37     16.42 o 
  -5   0   5      370.34      371.05     30.01 o 
  -4   0   5     3806.45     3828.69    153.99 o 
  -3   0   5    10709.38    10618.73    415.16 o 
  -2   0   5     2569.35     2700.44    109.03 o 
  -1   0   5     8329.55     8615.67    338.90 o 
   0   0   5      237.41      196.63     12.19 o 
   1   0   5      558.92      443.67     49.26 o 
   2   0   5        3.75        8.45      4.18 o 
   3   0   5     3029.43     2983.35    120.33 o 
   4   0   5      967.43      984.96     43.19 o 
   5   0   5    18549.61    18471.56    723.78 o 
   6   0   5     1676.66     1620.34     69.25 o 
   7   0   5      774.99      758.50     37.16 o 
   8   0   5      685.51      737.56     37.52 o 
   9   0   5     1381.72     1460.21    111.98 o 
  10   0   5       17.85       40.75     30.92 o 
  -8   1   5       17.34       22.60     22.04 o 
  -7   1   5      948.52      887.34     58.81 o 
  -6   1   5     6564.39     6106.39    308.37 o 
  -5   1   5       17.22       13.97     13.25 o 
  -4   1   5     2365.30     2328.96     97.27 o 
  -3   1   5    13374.46    12891.35    506.29 o 
  -2   1   5     1411.26     1504.29     63.02 o 
  -1   1   5     6853.85     7306.35    287.71 o 
   0   1   5      253.71      280.30     47.95 o 
   1   1   5      233.46      244.25     18.43 o 
   2   1   5       36.31       34.14      4.47 o 
   3   1   5    46145.04    41629.63   2408.76 o 
   4   1   5     1002.74     1063.36     46.21 o 
   5   1   5      883.23      907.20     40.70 o 
   6   1   5      366.00      399.84     22.35 o 
   7   1   5     1171.94     1219.29     54.48 o 
   8   1   5      229.54      254.94     18.51 o 
   9   1   5     1654.18     1848.75    158.44 o 
  10   1   5     1964.16     1957.92    172.93 o 
  -8   2   5     1100.68     1057.99     69.82 o 
  -7   2   5       13.00        3.09     16.89 o 
  -6   2   5     4566.76     4122.60    212.08 o 
  -5   2   5     1092.38      994.96     60.18 o 
  -4   2   5      638.95      624.07     33.00 o 
  -3   2   5     1196.36     1224.17     53.77 o 
  -2   2   5      337.61      359.02     19.57 o 
  -1   2   5     6679.34     6953.09    274.33 o 
   0   2   5     9837.30     9578.21    374.98 o 
   1   2   5    17759.69    15739.42    773.07 o 
   2   2   5     1273.47     1142.19     84.09 o 
   3   2   5    12749.70    12788.23    583.64 o 
   4   2   5      130.29      127.66     12.27 o 
   5   2   5     1708.86     1792.86     75.24 o 
   6   2   5       93.26      101.54     10.43 o 
   7   2   5      219.56      239.77     16.79 o 
   8   2   5     3815.60     4089.55    166.82 o 
   9   2   5     4471.36     4424.34    228.91 o 
  10   2   5     1716.56     1737.33    100.72 o 
  11   2   5       84.18      134.42     43.65 o 
  -7   3   5        2.47        6.65     19.32 o 
  -6   3   5      514.71      558.39     42.76 o 
  -5   3   5      190.39      187.12     19.27 o 
  -4   3   5      283.84      263.93     20.10 o 
  -3   3   5     8621.63     8307.20    329.33 o 
  -2   3   5     6611.90     6368.83    252.68 o 
  -1   3   5     3712.17     3668.70    147.07 o 
   0   3   5      666.67      705.77     31.96 o 
   1   3   5    11806.80    11332.72    562.21 o 
   2   3   5      919.17      874.74     51.73 o 
   3   3   5     7947.77     7391.39    338.93 o 
   4   3   5     4930.37     4873.05    314.31 o 
   5   3   5     2185.26     2197.27     91.28 o 
   6   3   5       58.63       73.08     28.45 o 
   7   3   5     7458.11     7988.84    317.42 o 
   8   3   5     4878.69     5116.16    206.73 o 
   9   3   5        1.77        5.17     15.63 o 
  10   3   5       92.87      110.34     23.74 o 
  11   3   5        5.99        6.76     19.80 o 
  -7   4   5      241.37      230.40     31.18 o 
  -6   4   5     3663.81     3418.63    178.84 o 
  -5   4   5      999.77      961.68     60.13 o 
  -4   4   5       82.00      114.70     17.12 o 
  -3   4   5     4111.72     3886.93    200.47 o 
  -2   4   5     7719.47     7673.08    304.14 o 
  -1   4   5      670.95      643.57     47.29 o 
   0   4   5     5220.27     5060.44    201.02 o 
   1   4   5     6531.21     6994.49    350.50 o 
   2   4   5     9401.87     9723.17    485.05 o 
   3   4   5    24276.24    24453.60    951.78 o 
   4   4   5      990.48      948.36     47.01 o 
   5   4   5    11500.44    11067.64    433.47 o 
   6   4   5    10634.71    11115.15    438.74 o 
   7   4   5     3902.49     4013.60    163.43 o 
   8   4   5      922.98      922.10     44.83 o 
   9   4   5      664.38      722.46     51.89 o 
  10   4   5      961.97      990.86     66.43 o 
  11   4   5        8.99        8.89     20.76 o 
  -6   5   5      772.04      767.49     85.85 o 
  -5   5   5      221.87      224.03     21.22 o 
  -4   5   5     2731.38     2724.12    115.59 o 
  -3   5   5        5.96        3.96      9.59 o 
  -2   5   5      589.56      649.36     38.65 o 
  -1   5   5     3942.39     3888.45    156.97 o 
   0   5   5      669.83      679.74     32.37 o 
   1   5   5    11243.25    10647.47    417.89 o 
   2   5   5      140.78      155.38     20.39 o 
   3   5   5     7607.28     8064.98    319.48 o 
   4   5   5      105.99      105.36      9.71 o 
   5   5   5      176.85      168.23     14.91 o 
   6   5   5      111.67      117.21     14.00 o 
   7   5   5     2842.31     2992.86    124.34 o 
   8   5   5     5901.23     6307.88    253.83 o 
   9   5   5      839.41      947.14     63.28 o 
  10   5   5      957.17     1023.86     70.88 o 
  11   5   5      352.59      360.78     39.18 o 
  -6   6   5      105.43       87.48     33.99 o 
  -5   6   5       11.94       14.62     14.87 o 
  -4   6   5       31.86       27.57     15.93 o 
  -3   6   5     2855.51     2827.18    120.17 o 
  -2   6   5     7877.36     7378.05    295.13 o 
  -1   6   5     6761.64     6307.27    251.30 o 
   0   6   5     1666.27     1666.72     71.56 o 
   1   6   5     4579.49     4463.01    179.66 o 
   2   6   5     3849.18     3820.43    155.15 o 
   3   6   5       44.49       57.23      9.98 o 
   4   6   5     1407.52     1481.48     64.64 o 
   5   6   5     5145.21     5134.30    253.12 o 
   6   6   5     8063.06     7928.75    540.34 o 
   7   6   5     3920.90     3937.70    187.82 o 
   8   6   5     1271.72     1302.40     78.72 o 
   9   6   5      666.17      666.54     50.42 o 
  10   6   5     1072.62     1155.54     75.53 o 
  11   6   5        5.10        4.93     21.30 o 
  -5   7   5       93.96      133.69     22.19 o 
  -4   7   5     2755.05     2663.72    143.18 o 
  -3   7   5     5291.80     4995.05    205.19 o 
  -2   7   5      324.52      329.07     24.50 o 
  -1   7   5      112.01      124.01     15.49 o 
   0   7   5       83.80       80.40     12.36 o 
   1   7   5       11.66       20.32      8.85 o 
   2   7   5      469.89      469.73     27.23 o 
   3   7   5    15037.38    16979.09    665.87 o 
   4   7   5       20.34       41.08     10.17 o 
   5   7   5     5846.26     5943.26    238.65 o 
   6   7   5     7197.15     7284.32    422.27 o 
   7   7   5     2683.87     2674.88    179.75 o 
   8   7   5      367.64      355.98     32.88 o 
   9   7   5       51.39       65.01     43.87 o 
  10   7   5       93.88       94.29     24.56 o 
  11   7   5       90.86       90.09     27.61 o 
  -4   8   5     1257.19     1174.52    125.46 o 
  -3   8   5       30.58       40.30     18.82 o 
  -2   8   5      332.20      307.27     26.09 o 
  -1   8   5      756.13      710.10     41.64 o 
   0   8   5      325.84      363.89     25.60 o 
   1   8   5     4363.51     4149.48    170.59 o 
   2   8   5      633.12      683.77     36.95 o 
   3   8   5    10664.04    11722.19    462.80 o 
   4   8   5     5034.03     5084.61    206.31 o 
   5   8   5      206.61      227.38     18.42 o 
   6   8   5     1052.86     1105.66     55.14 o 
   7   8   5        0.49       15.15     12.22 o 
   8   8   5      181.83      153.19     22.91 o 
   9   8   5     1565.61     1371.78     85.49 o 
  10   8   5     3358.47     3198.07    176.56 o 
  11   8   5       19.96       28.04     47.51 o 
  -3   9   5     2883.93     2224.74    165.82 o 
  -2   9   5      620.70      569.56     70.96 o 
  -1   9   5      232.52      236.25     23.28 o 
   0   9   5      159.00      173.25     19.97 o 
   1   9   5    11422.60    10789.69    430.71 o 
   2   9   5       93.20       98.65     15.92 o 
   3   9   5     2505.57     2694.13    209.73 o 
   4   9   5        3.18       21.43     11.97 o 
   5   9   5      190.34      247.65     36.19 o 
   6   9   5     2954.86     3012.64    127.27 o 
   7   9   5     6092.78     6026.34    244.59 o 
   8   9   5     1937.83     1781.81    227.60 o 
   9   9   5      302.83      275.12     32.39 o 
  10   9   5     2358.44     2118.92    124.95 o 
  -1  10   5     2947.03     2674.32    206.83 o 
   0  10   5       60.42       34.78     32.32 o 
   1  10   5      205.80      206.29     30.75 o 
   2  10   5      124.34      117.03     25.40 o 
   3  10   5     2076.59     2054.65    118.50 o 
   4  10   5     1406.91     1370.67     85.38 o 
   5  10   5     1801.13     1821.78    168.85 o 
   6  10   5     1247.22     1296.03     62.87 o 
   7  10   5     3105.46     3135.55    134.07 o 
   8  10   5     1201.74     1114.58    172.58 o 
   9  10   5      345.96      287.63     76.41 o 
  10  10   5      323.06      257.16     76.50 o 
   0  11   5        7.40      -33.55     30.39 o 
   1  11   5     6824.81     5514.73    391.18 o 
   2  11   5      355.56      364.30     39.84 o 
   3  11   5      872.26      822.34     61.17 o 
   4  11   5      693.25      627.05     59.94 o 
   5  11   5     4323.33     4298.32    286.71 o 
   6  11   5      211.43      187.71     31.93 o 
   7  11   5      520.62      577.86     80.27 o 
   8  11   5      474.84      382.49     76.41 o 
   9  11   5       44.36       17.21     50.50 o 
   1  12   5     2936.92     2595.81    206.66 o 
   2  12   5       93.20      105.83     42.24 o 
   3  12   5      129.31      105.30     41.45 o 
   4  12   5      202.62      221.47     36.71 o 
   5  12   5        2.44      -11.72     21.45 o 
   6  12   5      753.63      792.49     62.77 o 
   7  12   5     2630.27     2737.19    157.33 o 
   8  12   5     1914.10     2052.95    196.91 o 
   2  13   5       16.54       25.29     42.24 o 
   3  13   5       60.47       74.21     44.35 o 
   4  13   5      195.41      175.57     50.24 o 
   5  13   5     3851.11     3505.78    263.04 o 
   6  13   5     2595.65     2439.58    143.74 o 
   7  13   5      230.98      207.53     53.66 o 
  -4 -11   6      110.63      175.74     55.95 o 
  -3 -11   6        4.33        9.05     41.72 o 
  -2 -11   6     2472.86     2473.27    245.43 o 
  -1 -11   6       37.55       30.59     21.84 o 
   0 -11   6     1931.02     1905.53    117.03 o 
  -6 -10   6     1033.82     1111.71    106.62 o 
  -5 -10   6       45.79       49.45     40.49 o 
  -4 -10   6      247.11      317.85     59.81 o 
  -3 -10   6       14.01        6.39     18.88 o 
  -2 -10   6     1806.58     1937.94    108.80 o 
  -1 -10   6      234.22      210.50     37.28 o 
   0 -10   6     2975.72     2947.93    152.80 o 
   1 -10   6     1143.40     1045.97     67.33 o 
   2 -10   6      673.14      746.50     55.82 o 
  -6  -9   6     1401.82     1392.60     88.93 o 
  -5  -9   6       27.21       30.84     23.37 o 
  -4  -9   6       58.87       89.76     40.75 o 
  -3  -9   6      284.37      306.79     34.13 o 
  -2  -9   6     9436.86     8919.17    424.33 o 
  -1  -9   6      548.02      569.38     45.47 o 
   0  -9   6       41.27       72.66     21.38 o 
   1  -9   6      228.88      211.43     28.65 o 
   2  -9   6      942.09      925.67     96.65 o 
   3  -9   6      374.38      405.62     40.77 o 
   4  -9   6      770.09      808.98     61.82 o 
  -7  -8   6       71.17       44.23     26.08 o 
  -6  -8   6     1136.15     1106.33     74.34 o 
  -5  -8   6      631.80      601.93     49.25 o 
  -4  -8   6     4473.96     4641.84    241.89 o 
  -3  -8   6     1116.22     1197.84     70.87 o 
  -2  -8   6     1292.89     1286.66     76.32 o 
  -1  -8   6      154.71      160.78     34.56 o 
   0  -8   6      814.89      892.64     57.42 o 
   1  -8   6      119.66      132.93     23.37 o 
   2  -8   6      109.53      129.56     24.26 o 
   3  -8   6     3602.52     3803.11    337.96 o 
   4  -8   6     1625.45     1651.11    201.47 o 
   5  -8   6     1197.10     1187.77    170.21 o 
  -7  -7   6      951.09      915.15     66.97 o 
  -6  -7   6      841.08      878.43     62.63 o 
  -5  -7   6      135.36      143.91     56.52 o 
  -4  -7   6     3505.13     3669.87    192.89 o 
  -3  -7   6       40.35       33.26     11.84 o 
  -2  -7   6     5146.63     5526.66    339.99 o 
  -1  -7   6      768.19      736.56    117.25 o 
   0  -7   6      224.12      242.56     27.20 o 
   1  -7   6     1976.58     1910.91    102.17 o 
   2  -7   6     6278.32     6334.80    792.94 o 
   3  -7   6     3264.62     3373.47    461.57 o 
   4  -7   6      113.37      138.84     27.71 o 
   5  -7   6       31.12       76.01     25.82 o 
   6  -7   6       95.97       47.96     26.67 o 
  -8  -6   6      897.55      916.88     69.43 o 
  -7  -6   6     1458.02     1312.13     84.81 o 
  -6  -6   6      249.20      292.04     34.08 o 
  -5  -6   6     1273.99     1228.30     76.74 o 
  -4  -6   6     2352.19     2232.25    127.22 o 
  -3  -6   6     4409.90     4295.57    175.26 o 
  -2  -6   6     5134.13     5268.52    213.89 o 
  -1  -6   6       69.77       67.02     12.69 o 
   0  -6   6     5183.74     5143.44    323.60 o 
   1  -6   6     5237.11     5311.62    254.80 o 
   2  -6   6     1073.26     1120.79     66.29 o 
   3  -6   6     2042.23     1925.01    104.64 o 
   4  -6   6      436.63      380.03     38.41 o 
   5  -6   6      965.01      784.98     63.19 o 
   6  -6   6      529.45      516.81     49.61 o 
   7  -6   6     2828.74     2274.99    132.18 o 
  -8  -5   6       11.34       14.27     38.73 o 
  -7  -5   6      576.88      621.83     61.22 o 
  -6  -5   6     1309.54     1358.72     84.09 o 
  -5  -5   6      621.77      585.71     46.06 o 
  -4  -5   6     5783.48     5963.71    300.61 o 
  -3  -5   6      422.04      422.21     38.81 o 
  -2  -5   6     1834.48     1830.99     78.51 o 
  -1  -5   6     1029.06     1019.96     48.31 o 
   0  -5   6       88.72      100.75     17.77 o 
   1  -5   6      244.32      289.81     27.88 o 
   2  -5   6     2029.87     2116.45    109.39 o 
   3  -5   6     7396.72     7473.40    354.32 o 
   4  -5   6      282.58      261.23     29.93 o 
   5  -5   6     1264.19     1072.68    137.40 o 
   6  -5   6       91.64       53.32     23.67 o 
   7  -5   6     2301.23     2321.06    175.26 o 
  -8  -4   6     1505.97     1450.28     91.91 o 
  -7  -4   6     1834.22     1797.21    105.85 o 
  -6  -4   6     3603.39     3463.61    182.76 o 
  -5  -4   6     1528.02     1550.22     90.17 o 
  -4  -4   6     3135.83     3200.75    166.60 o 
  -3  -4   6     3033.59     2874.65    118.58 o 
  -2  -4   6       47.54       57.89      9.40 o 
  -1  -4   6     1055.86     1057.29     48.72 o 
   0  -4   6     1909.35     1895.56     98.06 o 
   1  -4   6    20515.43    21913.06   1094.53 o 
   2  -4   6     4769.06     4897.92    234.09 o 
   3  -4   6      889.89      763.13    135.43 o 
   4  -4   6       26.68       28.28     17.70 o 
   5  -4   6     3821.35     3699.89    360.22 o 
   6  -4   6      132.78      140.63     38.95 o 
   7  -4   6     1393.83     1548.76     90.83 o 
   8  -4   6       11.82       20.32     22.13 o 
  -8  -3   6     3049.71     2915.50    160.98 o 
  -7  -3   6       55.99       83.16     23.99 o 
  -6  -3   6      113.63      137.98     24.39 o 
  -5  -3   6      404.54      399.40     34.67 o 
  -4  -3   6       26.28       37.44     15.32 o 
  -3  -3   6      421.85      406.92     22.94 o 
  -2  -3   6    10196.17    10084.38    397.33 o 
  -1  -3   6     3298.55     3120.26    127.00 o 
   0  -3   6     3279.88     3004.61    122.81 o 
   1  -3   6    10185.84    10579.10    484.12 o 
   2  -3   6     1916.87     1836.48    145.32 o 
   3  -3   6      287.37      297.76     34.75 o 
   4  -3   6       90.75       97.04     23.98 o 
   5  -3   6      155.74      206.83     23.71 o 
   6  -3   6       58.66       81.06     23.67 o 
   7  -3   6     7516.41     8013.32    391.84 o 
   8  -3   6      195.93      257.28     30.11 o 
   9  -3   6      264.99      282.78     33.16 o 
  -8  -2   6       26.76       24.34     26.17 o 
  -7  -2   6      355.47      342.46     46.11 o 
  -6  -2   6      134.84      137.27     31.31 o 
  -5  -2   6     1721.99     1686.47     95.08 o 
  -4  -2   6     8674.54     8921.89    441.48 o 
  -3  -2   6      167.43      185.92     16.38 o 
  -2  -2   6     7148.56     7302.47    289.30 o 
  -1  -2   6    12605.75    12148.02    477.41 o 
   0  -2   6      299.96      298.87     27.55 o 
   1  -2   6     3201.10     2939.62    121.65 o 
   2  -2   6       79.94       90.45     19.37 o 
   3  -2   6      591.11      598.96     38.98 o 
   4  -2   6      766.08      794.70     37.58 o 
   5  -2   6    14782.41    14833.70    584.33 o 
   6  -2   6      108.27      168.89     39.35 o 
   7  -2   6     1535.30     1604.25     85.76 o 
   8  -2   6       78.33      119.23     19.97 o 
   9  -2   6        7.95       29.56     16.98 o 
  -8  -1   6     2040.25     1936.51    111.41 o 
  -7  -1   6        2.59       11.08     18.03 o 
  -6  -1   6     1228.02     1191.24     72.55 o 
  -5  -1   6      138.51      151.17     21.41 o 
  -4  -1   6    11428.25    10932.10    439.49 o 
  -3  -1   6      465.70      478.09     24.99 o 
  -2  -1   6     2304.76     2420.81     99.45 o 
  -1  -1   6      112.38      157.06     15.70 o 
   0  -1   6      239.17      253.06     15.78 o 
   1  -1   6    11442.11     8829.66    576.49 o 
   2  -1   6    14766.48    14937.25    741.22 o 
   3  -1   6     5493.31     5418.19    216.27 o 
   4  -1   6       56.71       81.76     16.60 o 
   5  -1   6    10784.38    11044.09    436.18 o 
   6  -1   6       66.98       98.34     11.80 o 
   7  -1   6      937.63      980.04     46.56 o 
   8  -1   6      132.94      146.14     18.79 o 
   9  -1   6        5.06        3.50     12.66 o 
  10  -1   6      444.01      547.78     60.95 o 
  -8   0   6      770.30      723.42     55.03 o 
  -7   0   6       56.26       56.43     20.69 o 
  -6   0   6     4061.25     4007.67    207.49 o 
  -5   0   6      107.05      104.08     18.62 o 
  -4   0   6       57.72       85.05     15.14 o 
  -3   0   6      597.22      592.15     29.29 o 
  -2   0   6     2739.56     2854.84    116.22 o 
  -1   0   6    11930.86    12078.38    474.94 o 
   0   0   6     3170.48     2983.55    120.78 o 
   1   0   6     8185.70     5329.87    268.58 o 
   2   0   6     3602.92     3034.08    220.80 o 
   3   0   6     7595.08     7287.90    287.94 o 
   4   0   6      724.94      671.96     31.62 o 
   5   0   6     3992.32     3969.00    160.08 o 
   6   0   6     2317.23     2389.50     99.44 o 
   7   0   6     4562.94     4553.54    184.44 o 
   8   0   6        3.73       10.06      8.81 o 
   9   0   6     3642.01     3672.92    252.15 o 
  10   0   6     1859.64     2018.00    150.45 o 
  -7   1   6        2.18       -6.13     17.98 o 
  -6   1   6      318.11      308.18     30.54 o 
  -5   1   6        6.76       -1.20     13.11 o 
  -4   1   6    18367.19    17392.35    681.72 o 
  -3   1   6      405.85      400.13     22.42 o 
  -2   1   6      445.88      463.71     24.23 o 
  -1   1   6     4988.81     5095.17    202.85 o 
   0   1   6    20383.75    19226.39    752.57 o 
   1   1   6       48.95       54.78      7.99 o 
   2   1   6     5514.38     5261.44    242.84 o 
   3   1   6     1988.10     1838.96     76.65 o 
   4   1   6     1023.06     1022.66     45.03 o 
   5   1   6    14979.70    15196.91    596.61 o 
   6   1   6      319.88      327.66     19.87 o 
   7   1   6     3234.23     3409.44    139.48 o 
   8   1   6     1116.59     1174.42     68.59 o 
   9   1   6     1199.71     1215.19     72.44 o 
  10   1   6       17.05      -11.33     23.80 o 
  -7   2   6      243.54      218.58     28.72 o 
  -6   2   6     4876.94     4556.19    233.65 o 
  -5   2   6      658.37      660.19     45.22 o 
  -4   2   6     2598.52     2458.04    103.15 o 
  -3   2   6       12.87       19.50      8.06 o 
  -2   2   6     1740.05     1701.09     71.70 o 
  -1   2   6      229.57      246.22     15.49 o 
   0   2   6       85.63       91.72      9.00 o 
   1   2   6     6301.57     5498.67    364.04 o 
   2   2   6     7195.50     6018.69    759.75 o 
   3   2   6    14037.42    14018.91    799.31 o 
   4   2   6      551.25      566.38     27.62 o 
   5   2   6     7655.95     7892.20    311.92 o 
   6   2   6     1216.70     1229.33     54.27 o 
   7   2   6      337.23      388.64     23.45 o 
   8   2   6      583.43      622.32     41.55 o 
   9   2   6      867.09      910.11     59.30 o 
  10   2   6     2793.48     2745.72    324.92 o 
  -7   3   6       65.76       59.27     22.30 o 
  -6   3   6     4095.85     3783.72    197.70 o 
  -5   3   6       30.94       61.76     23.05 o 
  -4   3   6      170.06      182.52     17.18 o 
  -3   3   6        2.72       19.11     10.65 o 
  -2   3   6      164.67      164.36     13.03 o 
  -1   3   6     4251.47     4260.16    170.21 o 
   0   3   6    19035.90    19176.43    747.90 o 
   1   3   6    12829.59    11744.12    581.90 o 
   2   3   6      369.70      317.54     26.61 o 
   3   3   6     4979.33     4128.78    593.40 o 
   4   3   6     2511.53     2341.68    151.83 o 
   5   3   6        1.72        5.30     15.87 o 
   6   3   6       79.82       79.72     10.49 o 
   7   3   6     5455.50     5663.28    227.44 o 
   8   3   6     1247.85     1343.28     61.10 o 
   9   3   6     3090.28     3195.34    169.01 o 
  10   3   6     1366.77     1388.31     83.82 o 
  11   3   6      485.43      502.01     44.92 o 
  -6   4   6        0.66       -0.33     17.06 o 
  -5   4   6      947.15      843.07     55.24 o 
  -4   4   6     1580.02     1533.19     69.38 o 
  -3   4   6      107.06       93.71     13.02 o 
  -2   4   6     4262.91     4207.57    169.00 o 
  -1   4   6    13032.56    12947.48    508.03 o 
   0   4   6     4418.03     4243.21    169.56 o 
   1   4   6      121.54      115.78     15.19 o 
   2   4   6      230.91      227.31     20.94 o 
   3   4   6       16.13       31.96      9.57 o 
   4   4   6     1158.40     1065.88     72.31 o 
   5   4   6    15054.27    14193.83    554.69 o 
   6   4   6      814.58      785.20     37.84 o 
   7   4   6     7653.95     8028.41    319.59 o 
   8   4   6     5854.25     6327.85    254.10 o 
   9   4   6     2246.78     2336.15    128.11 o 
  10   4   6      486.75      471.40     43.25 o 
  11   4   6        2.96       18.37     21.15 o 
  -6   5   6     2244.53     2240.38    124.03 o 
  -5   5   6        1.61       -6.01     16.44 o 
  -4   5   6     2190.98     2151.96     94.37 o 
  -3   5   6      987.81      955.38     47.02 o 
  -2   5   6     5700.80     5387.69    274.40 o 
  -1   5   6      335.06      386.39     22.48 o 
   0   5   6      931.27      874.28     40.03 o 
   1   5   6     2544.85     2546.55    134.84 o 
   2   5   6       24.97       53.84     22.04 o 
   3   5   6     3012.60     2821.18    149.40 o 
   4   5   6     1277.38     1295.40     57.02 o 
   5   5   6    12724.94    12302.50    563.70 o 
   6   5   6      791.72      804.66     38.78 o 
   7   5   6      108.66      113.24     13.18 o 
   8   5   6      126.99      152.91     17.91 o 
   9   5   6      100.26      243.10     53.57 o 
  10   5   6      372.96      411.43     46.72 o 
  11   5   6     1510.11     1528.38     94.31 o 
  -5   6   6      334.97      306.78     42.86 o 
  -4   6   6      482.13      482.71     38.28 o 
  -3   6   6     3021.41     2761.10    117.64 o 
  -2   6   6      270.13      250.53     19.94 o 
  -1   6   6     7434.30     7290.96    288.99 o 
   0   6   6     3016.35     2888.49    118.70 o 
   1   6   6     1708.63     1655.59     70.20 o 
   2   6   6      188.56      167.15     22.79 o 
   3   6   6    19718.99    20574.13   1023.53 o 
   4   6   6      702.10      744.29     36.10 o 
   5   6   6       22.68       37.69     11.37 o 
   6   6   6      649.60      650.03     65.17 o 
   7   6   6      472.42      472.60     38.42 o 
   8   6   6     2885.64     3016.58    127.02 o 
   9   6   6     2992.70     3021.46    163.46 o 
  10   6   6      667.17      715.79     54.46 o 
  11   6   6      941.88      936.53     77.29 o 
  -4   7   6      518.17      559.64    101.44 o 
  -3   7   6     1112.78     1021.57     52.43 o 
  -2   7   6     1632.05     1573.15     72.05 o 
  -1   7   6     3876.40     3720.55    153.44 o 
   0   7   6     1958.47     1895.17     81.48 o 
   1   7   6     1806.31     1701.89     73.89 o 
   2   7   6      495.78      502.75     27.00 o 
   3   7   6     1682.09     1793.58     77.54 o 
   4   7   6       76.92       87.13     12.30 o 
   5   7   6    10943.97    11368.63    450.05 o 
   6   7   6      729.41      776.44     75.57 o 
   7   7   6     1721.84     1727.43    129.21 o 
   8   7   6     1050.31     1131.47    104.19 o 
   9   7   6     5280.83     5144.50    267.87 o 
  10   7   6      526.76      527.90     45.89 o 
  11   7   6      221.19      202.65     38.73 o 
  -4   8   6     1234.06      906.11     78.87 o 
  -3   8   6     3256.39     3057.07    228.53 o 
  -2   8   6     1679.17     1527.77     94.48 o 
  -1   8   6       48.90       50.69     30.48 o 
   0   8   6      205.61      165.22     26.96 o 
   1   8   6     1048.87      914.46     60.69 o 
   2   8   6      597.22      547.51     86.86 o 
   3   8   6    10048.23    10353.47    521.36 o 
   4   8   6      111.87      140.45     22.65 o 
   5   8   6     2780.37     2919.96    122.41 o 
   6   8   6      369.55      409.42     28.02 o 
   7   8   6     3226.88     3260.09    212.61 o 
   8   8   6      114.39      133.90     20.53 o 
   9   8   6      105.69       79.72     21.23 o 
  10   8   6       91.43       98.78     24.47 o 
  11   8   6      434.75      442.11     44.75 o 
  -2   9   6      451.81      405.76     61.48 o 
  -1   9   6      448.95      505.47     47.07 o 
   0   9   6     2488.11     2314.51    132.23 o 
   1   9   6     2316.10     2146.02    122.44 o 
   2   9   6       20.40       40.95     19.35 o 
   3   9   6    11637.17    11996.40    903.61 o 
   4   9   6      629.74      631.12     61.79 o 
   5   9   6        8.57       21.20     20.81 o 
   6   9   6      178.49      198.31     29.69 o 
   7   9   6      222.91      215.73     28.73 o 
   8   9   6      605.48      646.06     90.15 o 
   9   9   6     4969.16     4665.01    405.06 o 
  10   9   6     2322.17     2097.48    217.28 o 
  -2  10   6      511.30      385.38     64.11 o 
  -1  10   6     1012.95      992.97     99.77 o 
   0  10   6     1140.11     1044.48     72.84 o 
   1  10   6     7021.30     6893.63    358.55 o 
   2  10   6        0.75       16.14     20.58 o 
   3  10   6      293.55      324.60     36.08 o 
   4  10   6      108.30       99.37     23.56 o 
   5  10   6       40.25       45.23     21.22 o 
   6  10   6       21.88       15.13     20.03 o 
   7  10   6     4095.74     4414.56    236.23 o 
   8  10   6     2400.71     2551.02    241.61 o 
   9  10   6      884.38      960.82    130.16 o 
  10  10   6      334.54      240.38     77.02 o 
  -1  11   6      422.29      375.46     65.69 o 
   0  11   6      172.75       93.71     42.95 o 
   1  11   6       88.03       66.75     38.03 o 
   2  11   6      516.63      532.61     49.31 o 
   3  11   6     4013.57     4067.58    220.11 o 
   4  11   6      136.15      174.04     45.45 o 
   5  11   6     2820.60     2885.56    204.64 o 
   6  11   6      970.68      972.20    116.77 o 
   7  11   6     4285.29     4592.29    246.16 o 
   8  11   6      282.51      294.40     71.93 o 
   9  11   6       43.75       33.99     55.95 o 
   1  12   6     1896.82     1554.88    140.87 o 
   2  12   6       20.60        5.71     36.27 o 
   3  12   6     2470.85     2368.15    139.18 o 
   4  12   6      583.08      636.89     55.12 o 
   5  12   6     2400.49     2428.08    141.94 o 
   6  12   6     1153.18     1090.42    174.34 o 
   7  12   6       41.74       69.69     28.46 o 
   8  12   6     1066.80     1145.96    133.76 o 
   3  13   6     1265.16     1190.14    119.27 o 
   4  13   6      519.64      543.65     77.11 o 
   5  13   6        9.89        2.35     25.22 o 
   6  13   6      771.44      812.10     67.03 o 
   7  13   6     1357.95     1331.65     92.11 o 
  -4 -10   7      958.53      967.68    102.67 o 
  -3 -10   7      152.77      172.49     53.14 o 
  -2 -10   7     1480.58     1520.73    111.72 o 
  -1 -10   7       64.08       63.11     22.79 o 
   0 -10   7     1636.05     1636.73     94.26 o 
   1 -10   7      285.41      268.64     33.15 o 
  -6  -9   7      396.89      370.64     42.73 o 
  -5  -9   7     1499.05     1727.64    141.93 o 
  -4  -9   7        2.25       11.86     36.36 o 
  -3  -9   7     1071.24     1035.39    102.14 o 
  -2  -9   7      314.74      301.91     35.22 o 
  -1  -9   7     1482.69     1478.47     86.87 o 
   0  -9   7     3617.33     3479.54    377.00 o 
   1  -9   7       16.30       35.33     19.03 o 
   2  -9   7      578.27      586.61     51.91 o 
   3  -9   7     1185.26     1247.91    156.46 o 
  -6  -8   7       85.74       80.54     27.46 o 
  -5  -8   7       35.65       51.18     25.45 o 
  -4  -8   7     1342.16     1479.81     91.39 o 
  -3  -8   7      251.75      290.44     30.26 o 
  -2  -8   7     4557.85     4535.47    223.76 o 
  -1  -8   7      673.55      708.70     79.13 o 
   0  -8   7     1558.93     1540.12     87.19 o 
   1  -8   7      162.58      121.29     32.94 o 
   2  -8   7       48.59       41.34     28.50 o 
   3  -8   7      345.25      416.70     53.53 o 
   4  -8   7      606.19      666.56     54.20 o 
  -7  -7   7      124.18      121.13     31.01 o 
  -6  -7   7     1784.19     1753.61    109.17 o 
  -5  -7   7     2939.44     3029.43    163.96 o 
  -4  -7   7     2909.07     3266.19    174.72 o 
  -3  -7   7     1082.88     1106.02     55.01 o 
  -2  -7   7     2469.31     2472.94    127.25 o 
  -1  -7   7     1876.54     1880.18    259.04 o 
   0  -7   7       37.14       85.46     19.16 o 
   1  -7   7      428.60      497.46     39.16 o 
   2  -7   7     1376.37     1312.10    149.96 o 
   3  -7   7     3904.80     4104.70    388.90 o 
   4  -7   7     2122.85     2080.72    279.20 o 
   5  -7   7      712.69      745.15     67.19 o 
   6  -7   7      130.23      103.16     29.99 o 
  -7  -6   7     1057.30     1011.46     72.52 o 
  -6  -6   7     3938.24     3661.49    196.18 o 
  -5  -6   7      495.83      472.72     42.03 o 
  -4  -6   7       31.23       51.11     20.04 o 
  -3  -6   7       21.58       32.06     11.59 o 
  -2  -6   7        8.11       14.45     10.66 o 
  -1  -6   7     1153.98     1163.02     62.64 o 
   0  -6   7     6123.52     5950.14    284.02 o 
   1  -6   7       75.64      112.59     39.57 o 
   2  -6   7     2869.92     2910.38    147.07 o 
   3  -6   7     4895.63     4930.73    240.88 o 
   4  -6   7      630.74      619.60     48.97 o 
   5  -6   7      525.40      535.52     47.69 o 
   6  -6   7        1.18      -30.93     31.40 o 
  -7  -5   7     1259.03     1285.14     84.41 o 
  -6  -5   7       13.99       42.56     23.06 o 
  -5  -5   7      710.68      784.45     56.66 o 
  -4  -5   7      598.28      642.32     48.34 o 
  -3  -5   7     1062.64      992.79     47.63 o 
  -2  -5   7     5211.39     5175.07    209.53 o 
  -1  -5   7      210.49      241.81     34.80 o 
   0  -5   7     6503.75     6608.46    266.27 o 
   1  -5   7     4619.43     4835.53    231.42 o 
   2  -5   7       39.64       43.54     14.32 o 
   3  -5   7       85.06      119.67     21.00 o 
   4  -5   7        1.77        5.47     13.99 o 
   5  -5   7      523.58      470.15     97.40 o 
   6  -5   7     1569.95     1322.09     99.77 o 
   7  -5   7     2544.35     2392.81    157.87 o 
  -7  -4   7        9.98       29.71     22.47 o 
  -6  -4   7     4124.37     4017.99    228.57 o 
  -5  -4   7      604.69      505.19    127.52 o 
  -4  -4   7     1435.16     1297.41     77.70 o 
  -3  -4   7       26.60       38.56     13.79 o 
  -2  -4   7    13925.30    13616.49    535.22 o 
  -1  -4   7      642.75      619.06     33.06 o 
   0  -4   7       20.22       23.34      9.27 o 
   1  -4   7        9.77       19.65      8.96 o 
   2  -4   7        3.71        7.01      9.88 o 
   3  -4   7     9324.37     8432.24    661.60 o 
   4  -4   7     4575.94     4002.91    784.78 o 
   5  -4   7     1244.26     1114.85    223.48 o 
   6  -4   7      155.70      187.66     26.06 o 
   7  -4   7     3847.32     3882.63    197.43 o 
   8  -4   7       52.98       74.40     24.68 o 
  -8  -3   7     1656.49     1596.94     99.12 o 
  -7  -3   7      680.53      674.22     53.14 o 
  -6  -3   7     2113.84     2124.04    119.90 o 
  -5  -3   7      121.67      121.00     22.74 o 
  -4  -3   7     1830.38     1916.16    106.86 o 
  -3  -3   7      212.41      248.19     17.71 o 
  -2  -3   7      574.12      558.25     29.88 o 
  -1  -3   7       44.89       50.23      9.56 o 
   0  -3   7    12481.96    11364.38    446.28 o 
   1  -3   7     3903.14     4067.86    249.11 o 
   2  -3   7      848.97      817.67     48.48 o 
   3  -3   7     2498.18     2562.58    133.88 o 
   4  -3   7     6611.04     5913.66    556.43 o 
   5  -3   7     1450.76     1469.22     80.38 o 
   6  -3   7      813.57      834.65     53.00 o 
   7  -3   7      532.75      572.58     43.34 o 
   8  -3   7      465.38      511.46     42.35 o 
  -7  -2   7      972.81      927.32     63.88 o 
  -6  -2   7      142.71      130.80     32.54 o 
  -5  -2   7        1.38        3.06     15.71 o 
  -4  -2   7     1342.88     1373.64     79.57 o 
  -3  -2   7        3.45       11.53     10.23 o 
  -2  -2   7    21364.50    20912.26    819.14 o 
  -1  -2   7      380.35      367.67     21.90 o 
   0  -2   7     1101.99      991.86     46.29 o 
   1  -2   7     2429.56     2365.32     99.73 o 
   2  -2   7    10708.77    11339.76   1156.41 o 
   3  -2   7       63.60       79.60     10.72 o 
   4  -2   7     1361.53     1316.75     58.98 o 
   5  -2   7      559.63      606.67    100.08 o 
   6  -2   7       32.96       55.12     16.95 o 
   7  -2   7     6043.32     6168.66    292.90 o 
   8  -2   7       32.73       52.45     16.64 o 
   9  -2   7     1414.99     1568.73     88.14 o 
  -7  -1   7      222.83      244.51     47.95 o 
  -6  -1   7      254.48      234.12     28.87 o 
  -5  -1   7      908.29      924.19     59.24 o 
  -4  -1   7     5168.76     5329.35    269.93 o 
  -3  -1   7      239.49      237.18     20.22 o 
  -2  -1   7    10218.03    10310.94    407.18 o 
  -1  -1   7       43.13       43.95      8.18 o 
   0  -1   7      233.86      231.14     19.41 o 
   1  -1   7       93.78       85.75     10.81 o 
   2  -1   7      703.79      728.25     70.09 o 
   3  -1   7     4049.03     3841.06    155.93 o 
   4  -1   7    11615.70    11617.68    457.13 o 
   5  -1   7     6738.21     6913.07    275.80 o 
   6  -1   7      322.15      378.65     23.29 o 
   7  -1   7     3080.16     3213.11    156.40 o 
   8  -1   7     1321.27     1333.17     72.97 o 
   9  -1   7      217.31      222.73     24.52 o 
  -7   0   7      665.52      769.11     56.13 o 
  -6   0   7      766.56      723.75     51.44 o 
  -5   0   7       60.62       70.35     18.55 o 
  -4   0   7     9745.28     9915.85    491.76 o 
  -3   0   7       13.77       19.42      7.84 o 
  -2   0   7       14.85       17.65      7.51 o 
  -1   0   7      792.95      800.81     37.47 o 
   0   0   7        5.85       20.30     10.73 o 
   1   0   7     1208.42     1041.14    110.35 o 
   2   0   7    13349.87     9453.63    466.25 o 
   3   0   7    13673.69    13172.36    516.91 o 
   4   0   7      201.65      198.65     14.58 o 
   5   0   7     1434.69     1420.26     61.59 o 
   6   0   7      718.69      757.83     36.73 o 
   7   0   7        5.41       38.03     16.75 o 
   8   0   7        0.53        0.61      9.06 o 
   9   0   7     3318.99     3379.30    165.29 o 
  10   0   7       32.91       54.36     24.33 o 
  -7   1   7     1610.04     1541.92     92.00 o 
  -6   1   7     1021.98      967.62     62.64 o 
  -5   1   7      659.72      648.06     54.01 o 
  -4   1   7       18.11       23.23     15.08 o 
  -3   1   7      675.93      717.61     35.23 o 
  -2   1   7     9397.88     9767.29    385.10 o 
  -1   1   7     1662.16     1681.27     70.93 o 
   0   1   7     4405.36     4194.77    167.98 o 
   1   1   7     8315.82     5531.23    436.37 o 
   2   1   7    17070.93    15702.36    717.86 o 
   3   1   7        1.80       18.73     13.18 o 
   4   1   7     1378.37     1371.06     59.24 o 
   5   1   7        1.99       12.64      6.39 o 
   6   1   7      416.29      458.24     43.88 o 
   7   1   7     4291.90     4264.21    173.24 o 
   8   1   7      857.13      907.16     44.17 o 
   9   1   7     2886.18     2988.98    125.60 o 
  10   1   7     1142.40     1051.55     90.29 o 
  -7   2   7       32.76       26.11     20.36 o 
  -6   2   7        1.86        0.71     18.84 o 
  -5   2   7        2.46       11.49     14.58 o 
  -4   2   7     3963.89     3917.55    160.15 o 
  -3   2   7     1118.97     1152.51     52.41 o 
  -2   2   7     3287.40     3436.75    139.59 o 
  -1   2   7       14.09       37.28     13.28 o 
   0   2   7     9013.59     8581.50    393.36 o 
   1   2   7     4509.18     3792.08    239.17 o 
   2   2   7     1372.46     1236.65     96.35 o 
   3   2   7     6566.03     6413.61    294.80 o 
   4   2   7      327.70      333.61     23.78 o 
   5   2   7     2283.97     2356.31     97.85 o 
   6   2   7      844.01      854.30     40.22 o 
   7   2   7    11582.53    11877.12    468.59 o 
   8   2   7        0.68        3.72      8.56 o 
   9   2   7       54.72       70.13     13.40 o 
  10   2   7        5.98       12.65     17.85 o 
  -6   3   7     1498.58     1576.70     92.13 o 
  -5   3   7     1052.20     1021.10     75.44 o 
  -4   3   7     4374.47     4291.23    175.18 o 
  -3   3   7     2269.15     2259.83     95.37 o 
  -2   3   7     2242.20     2280.19     95.26 o 
  -1   3   7     4890.16     5066.79    201.96 o 
   0   3   7      176.97      192.06     13.52 o 
   1   3   7    10138.27     9375.73    467.16 o 
   2   3   7     6425.62     5572.09    283.36 o 
   3   3   7     2512.23     2106.08    211.22 o 
   4   3   7      884.28      730.72    102.63 o 
   5   3   7    10652.81     9945.76    497.86 o 
   6   3   7     1244.71     1225.63     71.16 o 
   7   3   7      208.74      229.55     17.86 o 
   8   3   7      282.21      289.01     20.65 o 
   9   3   7     1655.65     1718.34     76.22 o 
  10   3   7      711.61      755.49     93.58 o 
  11   3   7     1212.73     1215.19     82.86 o 
  -6   4   7      749.55      692.01     51.84 o 
  -5   4   7      148.00      140.21     22.55 o 
  -4   4   7     1094.81     1096.77     53.47 o 
  -3   4   7       49.33       55.53     19.42 o 
  -2   4   7     2221.64     2276.82    104.66 o 
  -1   4   7       11.41        8.42     11.08 o 
   0   4   7     4396.88     4582.80    183.06 o 
   1   4   7    11412.01    11345.49    565.43 o 
   2   4   7     5245.71     4830.94    247.42 o 
   3   4   7      174.39      144.86     45.23 o 
   4   4   7      947.05      890.85     75.75 o 
   5   4   7     4094.88     3794.59    176.64 o 
   6   4   7      298.91      336.12     30.08 o 
   7   4   7     9485.62     9773.91    386.83 o 
   8   4   7       75.77      105.15     12.97 o 
   9   4   7      952.11      987.72     63.56 o 
  10   4   7      490.53      511.62     42.29 o 
  11   4   7     3153.38     3196.39    177.41 o 
  -5   5   7      535.42      535.94     42.77 o 
  -4   5   7     1135.09     1147.68     56.38 o 
  -3   5   7      371.47      405.64     27.06 o 
  -2   5   7     6085.82     5979.41    240.68 o 
  -1   5   7     5885.87     5952.79    237.34 o 
   0   5   7     3845.63     3744.46    150.81 o 
   1   5   7      177.63      188.69     21.07 o 
   2   5   7     1257.78     1314.93     76.40 o 
   3   5   7      970.95      974.44     60.21 o 
   4   5   7     2019.39     2008.97    111.44 o 
   5   5   7     7478.62     7210.96    332.15 o 
   6   5   7       62.85       79.44      9.80 o 
   7   5   7     4230.58     4185.47    171.22 o 
   8   5   7       19.71       31.18     10.08 o 
   9   5   7      765.47      855.35     59.50 o 
  10   5   7       82.87       98.25     22.74 o 
  11   5   7        4.05       24.06     21.80 o 
  -5   6   7       59.08       34.25     36.18 o 
  -4   6   7     5643.78     5553.82    288.40 o 
  -3   6   7        7.11        7.32     13.03 o 
  -2   6   7      216.80      228.93     28.62 o 
  -1   6   7     1778.12     1625.00     71.43 o 
   0   6   7     1121.68     1147.90     69.41 o 
   1   6   7     2467.35     2624.46    140.56 o 
   2   6   7     4640.03     4566.58    235.81 o 
   3   6   7     2517.34     2672.39    143.62 o 
   4   6   7      378.33      380.30     78.17 o 
   5   6   7    20759.26    20867.81    819.00 o 
   6   6   7      754.71      711.48     67.16 o 
   7   6   7      346.33      322.33     34.18 o 
   8   6   7       75.09       59.76     11.96 o 
   9   6   7      608.78      629.58     48.10 o 
  10   6   7      322.25      401.88     62.18 o 
  11   6   7     2729.59     2814.37    156.55 o 
  -4   7   7     1135.96     1124.72     75.75 o 
  -3   7   7      168.18      192.09     30.36 o 
  -2   7   7      211.96      220.19     30.46 o 
  -1   7   7     2324.87     2139.17    120.68 o 
   0   7   7      700.26      681.03     49.34 o 
   1   7   7      956.20      994.02     63.39 o 
   2   7   7     7640.90     7293.40    370.24 o 
   3   7   7     7381.06     7377.62    380.77 o 
   4   7   7       13.39        7.46     13.65 o 
   5   7   7      279.64      313.06     32.54 o 
   6   7   7      681.94      710.16     62.62 o 
   7   7   7     1035.35     1076.33    226.68 o 
   8   7   7       82.01       93.76     19.43 o 
   9   7   7     3196.07     3074.53    167.06 o 
  10   7   7     1087.98     1143.33    136.83 o 
  11   7   7     1897.54     1921.21    192.96 o 
  -3   8   7       86.81      104.77     28.25 o 
  -2   8   7      225.10      212.38     32.35 o 
  -1   8   7     1030.50     1080.12     71.99 o 
   0   8   7     8759.71     8260.51    419.08 o 
   1   8   7      925.38      901.75     61.03 o 
   2   8   7       37.44       46.35     18.14 o 
   3   8   7      617.03      650.34     56.38 o 
   4   8   7       62.04       51.12     17.87 o 
   5   8   7     4344.53     4645.56    377.66 o 
   6   8   7      113.11      119.45     22.08 o 
   7   8   7     2508.08     2729.59    183.43 o 
   8   8   7       80.42      118.59     35.17 o 
   9   8   7     4112.91     3903.64    348.58 o 
  10   8   7      409.56      397.24     86.07 o 
  -3   9   7       25.14       18.00     35.04 o 
  -2   9   7     1215.10     1096.60    106.36 o 
  -1   9   7      271.98      238.51     35.09 o 
   0   9   7     1352.24     1205.87     79.86 o 
   1   9   7        4.30       -8.61     17.85 o 
   2   9   7     2499.92     2400.99    134.48 o 
   3   9   7     3672.93     3707.95    197.74 o 
   4   9   7      216.83      260.46     30.97 o 
   5   9   7     6317.40     7232.15    371.28 o 
   6   9   7     2934.53     3190.41    207.89 o 
   7   9   7     3090.61     3430.08    187.93 o 
   8   9   7     1434.00     1624.84    101.16 o 
   9   9   7       35.64       89.76     61.74 o 
  10   9   7     1048.22      798.35    121.55 o 
  -2  10   7      954.78      900.40     98.28 o 
  -1  10   7        3.61      -34.25     30.56 o 
   0  10   7     2358.98     2218.19    130.70 o 
   1  10   7     2557.41     2432.91    139.13 o 
   2  10   7      147.12      161.60     30.87 o 
   3  10   7     2373.53     2477.04    182.06 o 
   4  10   7     1584.67     1716.06    102.66 o 
   5  10   7     2834.12     2940.36    162.61 o 
   6  10   7      196.29      209.52     32.02 o 
   7  10   7       11.40       38.23     22.59 o 
   8  10   7      183.13      185.65     31.31 o 
   9  10   7     1745.55     1854.29    200.95 o 
  10  10   7      615.58      637.97    114.88 o 
   0  11   7     2946.36     2682.84    212.45 o 
   1  11   7      132.08      130.09     54.98 o 
   2  11   7        2.04       13.85     23.37 o 
   3  11   7      643.93      621.06     53.53 o 
   4  11   7      696.13      687.00     56.20 o 
   5  11   7     2216.77     2204.05    128.74 o 
   6  11   7      993.14     1143.01     79.32 o 
   7  11   7     3585.01     3951.80    215.56 o 
   8  11   7     1107.67     1240.37     85.95 o 
   9  11   7     2347.84     2675.29    258.74 o 
   1  12   7        1.34        3.16     39.00 o 
   2  12   7      134.06       76.15     43.91 o 
   3  12   7       46.01       14.80     24.82 o 
   4  12   7      691.53      704.67     66.31 o 
   5  12   7     3903.09     3801.69    209.79 o 
   6  12   7       10.20       10.04     25.02 o 
   7  12   7     1188.10     1379.78     93.03 o 
   8  12   7       75.28      100.91     55.42 o 
   4  13   7      480.07      491.30     75.79 o 
   5  13   7     1247.53     1325.64    104.25 o 
   6  13   7      261.70      269.47     41.37 o 
  -3 -10   8     2321.74     2446.85    194.62 o 
  -2 -10   8     2180.88     2087.51    117.59 o 
  -1 -10   8       80.27      113.86     26.78 o 
   0 -10   8      568.96      496.23     44.30 o 
  -4  -9   8     1942.60     2082.55    168.19 o 
  -3  -9   8      946.79      859.47     93.89 o 
  -2  -9   8        3.08       11.49     19.02 o 
  -1  -9   8      202.10      224.49     42.77 o 
   0  -9   8       27.50       32.40     19.85 o 
   1  -9   8      814.25      787.05    161.03 o 
   2  -9   8     2346.35     2349.57    198.66 o 
  -5  -8   8     1884.30     2213.26    128.93 o 
  -4  -8   8      905.71      980.76     95.64 o 
  -3  -8   8      158.10      150.97     44.79 o 
  -2  -8   8     1451.99     1497.76    115.45 o 
  -1  -8   8       21.05       22.22     19.01 o 
   0  -8   8     1909.08     1854.97    101.82 o 
   1  -8   8      202.28      216.17     28.38 o 
   2  -8   8     4454.03     4516.33    341.65 o 
   3  -8   8      105.81      114.57     25.65 o 
   4  -8   8       40.31       13.83     19.73 o 
  -6  -7   8      833.92      826.16     63.14 o 
  -5  -7   8       44.66       51.71     25.19 o 
  -4  -7   8     4404.42     4660.45    245.07 o 
  -3  -7   8     1152.06     1311.62    119.14 o 
  -2  -7   8      558.52      575.50     42.60 o 
  -1  -7   8        3.16       -2.51     13.92 o 
   0  -7   8     6172.34     6157.06    295.33 o 
   1  -7   8      628.01      572.57     45.89 o 
   2  -7   8        8.16       19.86     23.32 o 
   3  -7   8      169.03      176.65     27.50 o 
   4  -7   8      315.33      347.84     37.73 o 
   5  -7   8     1896.77     1947.61    219.17 o 
  -6  -6   8      419.83      422.93     43.13 o 
  -5  -6   8     1013.86      961.63     69.73 o 
  -4  -6   8     3641.70     3708.77    196.18 o 
  -3  -6   8      932.97      940.04     64.60 o 
  -2  -6   8      207.11      239.97     25.63 o 
  -1  -6   8      131.63      201.52     74.04 o 
   0  -6   8     1303.79     1297.26     73.66 o 
   1  -6   8        0.45       22.59     13.66 o 
   2  -6   8     7186.71     7652.96    413.27 o 
   3  -6   8      662.76      713.79     50.58 o 
   4  -6   8      362.97      373.35     37.51 o 
   5  -6   8      939.72      864.33     61.73 o 
   6  -6   8     2365.69     1945.20    177.06 o 
  -7  -5   8     1217.91     1257.52     84.89 o 
  -6  -5   8     3249.85     3200.51    174.37 o 
  -5  -5   8     1007.28     1032.87     69.46 o 
  -4  -5   8      204.65      198.71     27.98 o 
  -3  -5   8       71.84       91.79     16.43 o 
  -2  -5   8     1072.75     1087.41     52.47 o 
  -1  -5   8      113.50      150.01     16.39 o 
   0  -5   8    11657.25    11547.04    459.12 o 
   1  -5   8       21.08       40.63     15.50 o 
   2  -5   8     1992.62     2102.10    121.95 o 
   3  -5   8      487.99      487.62     38.57 o 
   4  -5   8     2190.35     2046.74    110.88 o 
   5  -5   8       73.40       10.79     34.78 o 
   6  -5   8        1.11       25.56     30.39 o 
   7  -5   8      151.42      123.73     49.58 o 
  -7  -4   8       81.39       88.20     29.00 o 
  -6  -4   8      267.25      292.51     35.81 o 
  -5  -4   8      785.88      774.43     57.00 o 
  -4  -4   8     1266.84     1277.71     78.54 o 
  -3  -4   8     2237.11     2128.08     91.46 o 
  -2  -4   8     2373.28     2272.07     96.77 o 
  -1  -4   8        4.77        5.26      8.77 o 
   0  -4   8    12362.49    12117.72    645.13 o 
   1  -4   8      636.03      705.29     37.34 o 
   2  -4   8      182.22      220.92     22.95 o 
   3  -4   8       66.14       67.49     34.87 o 
   4  -4   8      569.26      490.06     91.43 o 
   5  -4   8     1801.61     1536.22    284.65 o 
   6  -4   8     4439.29     4101.87    468.29 o 
   7  -4   8     2023.21     1939.24    175.39 o 
   8  -4   8       14.89       21.39     19.71 o 
  -7  -3   8      130.70      121.66     28.53 o 
  -6  -3   8     1871.70     1835.65    107.58 o 
  -5  -3   8      657.16      757.84     55.34 o 
  -4  -3   8      655.11      676.95     50.08 o 
  -3  -3   8     1238.49     1355.91     61.52 o 
  -2  -3   8     8105.20     8214.52    326.69 o 
  -1  -3   8      365.38      267.49     19.57 o 
   0  -3   8        1.92       28.64     11.96 o 
   1  -3   8      132.70      156.48     15.59 o 
   2  -3   8     1640.58     1797.39    108.41 o 
   3  -3   8      132.44      172.29     53.49 o 
   4  -3   8     3893.53     3317.02    574.56 o 
   5  -3   8     3543.42     3242.75    233.53 o 
   6  -3   8     1971.73     1914.21    102.43 o 
   7  -3   8      315.84      398.32     35.49 o 
   8  -3   8        0.86       -1.41     25.47 o 
  -7  -2   8        2.44       27.73     22.89 o 
  -6  -2   8     1084.26     1042.59     69.17 o 
  -5  -2   8     5596.87     5696.66    291.20 o 
  -4  -2   8     1001.13     1011.53     65.01 o 
  -3  -2   8      523.62      510.47     28.52 o 
  -2  -2   8      698.99      718.20     41.70 o 
  -1  -2   8     1265.99     1226.43     55.80 o 
   0  -2   8     8525.67     8149.67    323.22 o 
   1  -2   8      253.78      258.31     19.77 o 
   2  -2   8     2129.23     2125.45    154.92 o 
   3  -2   8     2694.53     2638.01    138.17 o 
   4  -2   8    10749.36    10437.76    463.33 o 
   5  -2   8      330.82      366.00     28.38 o 
   6  -2   8      555.04      536.68     37.22 o 
   7  -2   8      100.66      136.65     19.71 o 
   8  -2   8      102.09      131.89     21.60 o 
   9  -2   8     1242.71     1399.56     81.29 o 
  -7  -1   8      902.20      871.93     62.91 o 
  -6  -1   8      382.57      345.65     35.44 o 
  -5  -1   8      454.99      446.31     38.39 o 
  -4  -1   8        8.51        5.78     14.76 o 
  -3  -1   8      897.21      920.19     44.25 o 
  -2  -1   8     5335.21     5405.59    217.14 o 
  -1  -1   8     1097.22     1088.10     49.81 o 
   0  -1   8     6698.30     6410.51    255.95 o 
   1  -1   8     1291.47     1175.58     87.44 o 
   2  -1   8     6185.30     6428.44    423.98 o 
   3  -1   8     3737.81     3510.77    185.24 o 
   4  -1   8        3.80       18.78      7.71 o 
   5  -1   8     4075.18     4219.99    171.16 o 
   6  -1   8     1449.23     1424.76     74.70 o 
   7  -1   8      698.01      789.22     80.27 o 
   8  -1   8      254.66      295.70     26.83 o 
   9  -1   8     3195.50     3392.99    168.36 o 
  -7   0   8     1172.38     1080.37     71.93 o 
  -6   0   8      201.38      229.49     31.31 o 
  -5   0   8     3377.48     3448.41    180.17 o 
  -4   0   8     2331.21     2397.38    128.80 o 
  -3   0   8      736.11      770.73     38.32 o 
  -2   0   8     6582.03     6841.62    272.76 o 
  -1   0   8     2511.45     2607.56    108.03 o 
   0   0   8     3369.73     3305.65    135.33 o 
   1   0   8     1954.98     1613.95    130.74 o 
   2   0   8      306.62      265.01     18.40 o 
   3   0   8     1686.63     1633.84     89.32 o 
   4   0   8     5169.86     5075.35    203.69 o 
   5   0   8     3400.44     3393.87    138.24 o 
   6   0   8      815.27      789.07     38.59 o 
   7   0   8     1989.13     2104.77     90.09 o 
   8   0   8      898.66      911.70     52.53 o 
   9   0   8      582.04      637.38     52.65 o 
  10   0   8      208.64      206.22     35.66 o 
  -6   1   8     1959.60     1861.26    105.98 o 
  -5   1   8     1352.82     1386.49     81.78 o 
  -4   1   8     1027.96     1045.11     64.32 o 
  -3   1   8       28.31       37.66     10.07 o 
  -2   1   8     1459.55     1515.26     66.24 o 
  -1   1   8      738.45      760.70     36.67 o 
   0   1   8     4188.60     4022.58    162.39 o 
   1   1   8     2336.04     1846.31    199.25 o 
   2   1   8     5710.96     4940.04    229.12 o 
   3   1   8    10049.40     9085.32    633.55 o 
   4   1   8     8367.96     8174.56    323.41 o 
   5   1   8      214.65      207.35     14.89 o 
   6   1   8      600.45      589.07     30.77 o 
   7   1   8     2696.40     2850.32    118.58 o 
   8   1   8       78.55       90.84     12.93 o 
   9   1   8     2923.85     2912.53    143.18 o 
  -6   2   8      930.03      947.79     63.53 o 
  -5   2   8        9.32        8.20     16.78 o 
  -4   2   8        1.54       20.88     14.95 o 
  -3   2   8     1435.88     1462.05     65.06 o 
  -2   2   8      350.52      379.44     23.04 o 
  -1   2   8       22.60       30.67      8.28 o 
   0   2   8    12808.30    12347.14    485.90 o 
   1   2   8     4233.57     3530.66    143.74 o 
   2   2   8     3866.08     3403.48    231.93 o 
   3   2   8      714.14      729.81     37.26 o 
   4   2   8     1352.29     1278.73     60.34 o 
   5   2   8        2.29        6.93      6.02 o 
   6   2   8     1022.05     1065.42     48.73 o 
   7   2   8     2885.30     3053.97    126.28 o 
   8   2   8      153.13      180.68     16.28 o 
   9   2   8     5416.72     5719.06    292.30 o 
  10   2   8       86.62       88.42     27.62 o 
  -6   3   8      811.97      795.41     56.56 o 
  -5   3   8      258.40      302.15     35.22 o 
  -4   3   8       38.82       57.01     25.12 o 
  -3   3   8       48.10       62.65     15.45 o 
  -2   3   8    14391.11    14862.51    582.85 o 
  -1   3   8     1624.56     1758.23     74.97 o 
   0   3   8     1514.01     1624.59     69.01 o 
   1   3   8     2856.05     2577.62    136.71 o 
   2   3   8     1095.16     1018.59    105.13 o 
   3   3   8     5002.37     4532.12    301.33 o 
   4   3   8     3501.46     3228.51    217.37 o 
   5   3   8      337.66      312.54     18.41 o 
   6   3   8     2400.15     2445.18    102.40 o 
   7   3   8    10981.02    10941.28    548.39 o 
   8   3   8      283.03      298.41     21.19 o 
   9   3   8       65.76       66.34     13.30 o 
  10   3   8       16.29       32.54     18.28 o 
  -5   4   8      375.84      412.17     61.65 o 
  -4   4   8     1518.69     1451.99     83.75 o 
  -3   4   8      942.83      958.83     47.26 o 
  -2   4   8     3580.26     3652.94    148.53 o 
  -1   4   8       78.57       88.82     12.20 o 
   0   4   8     2431.92     2523.63    134.72 o 
   1   4   8      746.60      758.85     48.92 o 
   2   4   8      578.07      629.18     42.35 o 
   3   4   8     1681.25     1548.92     88.69 o 
   4   4   8    14166.04    11345.08   1046.81 o 
   5   4   8     4003.11     3852.84    179.50 o 
   6   4   8       32.30       43.50      8.63 o 
   7   4   8     1146.91     1196.81     55.32 o 
   8   4   8      332.35      358.45     23.53 o 
   9   4   8      923.04      962.38     47.77 o 
  10   4   8       63.99       74.38     20.55 o 
  11   4   8      884.64      849.51     60.73 o 
  -5   5   8      464.68      518.09     67.80 o 
  -4   5   8     2077.05     2036.00    131.87 o 
  -3   5   8       52.23       59.11     25.38 o 
  -2   5   8     2868.34     3002.32    160.80 o 
  -1   5   8       24.33       51.15     17.71 o 
   0   5   8     1840.38     1750.62    104.47 o 
   1   5   8     1919.59     1972.93    108.93 o 
   2   5   8    12568.40    12077.08    603.10 o 
   3   5   8      419.28      435.58     34.05 o 
   4   5   8      768.67      722.06     88.53 o 
   5   5   8     1009.22      873.66    154.93 o 
   6   5   8      267.94      245.67     24.27 o 
   7   5   8     4130.62     3978.65    163.77 o 
   8   5   8       15.19       14.02      9.32 o 
   9   5   8     2231.43     2203.98     95.77 o 
  10   5   8      354.23      347.76     71.80 o 
  11   5   8     2268.10     2608.72    232.30 o 
  -4   6   8       22.34       28.70     23.65 o 
  -3   6   8       12.67       50.25     36.05 o 
  -2   6   8     7056.24     6996.98    455.25 o 
  -1   6   8       73.74       78.56     20.55 o 
   0   6   8      662.14      766.51     52.71 o 
   1   6   8      729.65      676.56     47.35 o 
   2   6   8     5431.35     5341.88    274.77 o 
   3   6   8       22.24       25.53     13.53 o 
   4   6   8     5983.15     6339.99    508.34 o 
   5   6   8     3695.79     3785.40    200.91 o 
   6   6   8       11.54        8.42     30.17 o 
   7   6   8     6807.56     7199.60    477.34 o 
   8   6   8     3610.39     3656.05    195.93 o 
   9   6   8     2966.92     3300.52    178.75 o 
  10   6   8      531.91      575.09     87.91 o 
  11   6   8      232.06      288.77     67.63 o 
  -4   7   8     4061.50     3896.09    208.91 o 
  -3   7   8      184.24      175.43     30.98 o 
  -2   7   8      353.08      320.75     36.41 o 
  -1   7   8      319.67      293.16     33.94 o 
   0   7   8     1517.12     1514.05     90.05 o 
   1   7   8       24.23        1.58     15.24 o 
   2   7   8     3509.59     3421.26    181.78 o 
   3   7   8     2311.50     2308.70    127.44 o 
   4   7   8     2788.22     2957.06    288.99 o 
   5   7   8     2026.44     2180.70    164.68 o 
   6   7   8      805.11      834.86     57.77 o 
   7   7   8     1293.24     1376.07    102.76 o 
   8   7   8      134.03      129.70     41.10 o 
   9   7   8      288.09      316.29     33.39 o 
  10   7   8      126.26      204.11     62.44 o 
  11   7   8     1892.31     2108.81    208.68 o 
  -3   8   8      424.80      390.13     44.15 o 
  -2   8   8      352.40      342.30     40.75 o 
  -1   8   8      458.57      490.86     58.67 o 
   0   8   8      525.60      544.33     45.98 o 
   1   8   8     1299.47     1286.94     80.78 o 
   2   8   8    10205.84     9945.53    501.40 o 
   3   8   8     1328.77     1471.70     87.85 o 
   4   8   8        4.88       26.89     17.10 o 
   5   8   8      781.87      917.44    132.75 o 
   6   8   8     1400.47     1470.39     90.22 o 
   7   8   8      343.02      452.44     41.43 o 
   8   8   8     1433.71     1686.98    124.63 o 
   9   8   8     3158.57     2928.32    279.38 o 
  10   8   8      514.64      503.60     98.37 o 
  -2   9   8      705.92      748.83     62.80 o 
  -1   9   8       97.88       68.05     27.64 o 
   0   9   8     4414.95     4149.76    223.91 o 
   1   9   8     1856.27     1814.64    107.68 o 
   2   9   8      524.78      557.30     46.63 o 
   3   9   8      288.57      314.78     34.22 o 
   4   9   8        6.70       91.38     22.79 o 
   5   9   8       54.52       78.19     26.39 o 
   6   9   8      617.19      645.60     52.12 o 
   7   9   8     7238.79     8569.67    480.76 o 
   8   9   8      573.17      645.38     53.67 o 
  10   9   8      145.66      225.80     78.08 o 
  -1  10   8      507.78      489.20     72.37 o 
   0  10   8      812.99      852.03     66.63 o 
   1  10   8      222.56      264.29     36.02 o 
   2  10   8      654.37      609.46     51.59 o 
   3  10   8      316.10      316.59     41.32 o 
   4  10   8      638.63      734.26     65.61 o 
   5  10   8     2074.50     2184.57    126.27 o 
   6  10   8     1500.75     1756.53    106.81 o 
   7  10   8     2714.47     3090.37    173.69 o 
   8  10   8      234.66      341.97     42.38 o 
   9  10   8        9.83      -85.54     48.57 o 
  10  10   8      230.92      186.81     79.13 o 
   0  11   8      588.77      607.23     82.21 o 
   1  11   8     1558.65     1665.69    106.20 o 
   2  11   8     2068.86     2008.40    120.78 o 
   3  11   8        7.90        7.68     23.03 o 
   4  11   8      907.26      966.60     69.94 o 
   5  11   8     3843.70     4119.61    222.66 o 
   6  11   8      112.16       98.85     28.90 o 
   7  11   8     1837.10     2032.50    123.48 o 
   8  11   8       93.58      114.35     30.62 o 
   9  11   8      453.68      537.32    104.16 o 
   2  12   8     1375.15     1235.37    120.32 o 
   3  12   8     1034.39     1088.26    152.91 o 
   4  12   8       98.60       64.72     28.78 o 
   5  12   8       10.21       10.39     24.89 o 
   6  12   8      140.12      142.02     33.50 o 
   7  12   8     1286.80     1537.98    100.97 o 
   8  12   8        3.89       47.41     29.03 o 
  -3  -9   9     1052.84      977.95    103.64 o 
  -2  -9   9     2802.48     2863.59    216.49 o 
  -1  -9   9      737.84      825.35    123.18 o 
   0  -9   9       16.59       35.66     20.54 o 
   1  -9   9       76.09       68.95     22.23 o 
  -4  -8   9     1924.40     2049.61    163.97 o 
  -3  -8   9     1050.09     1153.96    108.91 o 
  -2  -8   9       65.33       31.09     37.33 o 
  -1  -8   9      315.41      331.66     34.48 o 
   0  -8   9       13.58       38.10     24.06 o 
   1  -8   9      247.11      307.45     54.94 o 
   2  -8   9     2404.98     2569.94    200.90 o 
   3  -8   9      101.44      111.61     25.43 o 
  -5  -7   9       77.05      101.18     30.46 o 
  -4  -7   9      335.63      290.41     38.89 o 
  -3  -7   9      123.63      113.47     41.28 o 
  -2  -7   9     2246.64     2245.89    118.17 o 
  -1  -7   9     1275.05     1302.36     76.63 o 
   0  -7   9      106.23      133.01     23.60 o 
   1  -7   9       94.69      108.09     23.67 o 
   2  -7   9     6426.91     6642.82    318.69 o 
   3  -7   9       22.86       32.04     30.26 o 
   4  -7   9       11.13       -7.62     20.99 o 
   5  -7   9        1.32      -20.89     28.06 o 
  -6  -6   9       84.14       75.72     29.08 o 
  -5  -6   9      429.17      458.79     45.36 o 
  -4  -6   9      647.60      656.47     53.47 o 
  -3  -6   9      146.17      170.84     30.21 o 
  -2  -6   9      895.01      981.79     78.35 o 
  -1  -6   9     3602.87     3609.80    198.58 o 
   0  -6   9     3111.95     3206.08    160.44 o 
   1  -6   9      200.19      267.92     34.87 o 
   2  -6   9      214.28      253.02     28.18 o 
   3  -6   9      419.40      410.24     50.06 o 
   4  -6   9     1034.86     1059.89    120.54 o 
   5  -6   9       56.51       46.70     21.57 o 
   6  -6   9      919.54      779.35     60.76 o 
  -6  -5   9        6.48       36.52     26.07 o 
  -5  -5   9      135.15      149.41     29.75 o 
  -4  -5   9     1719.71     1854.76    108.96 o 
  -3  -5   9     4774.27     5076.08    262.85 o 
  -2  -5   9      253.37      286.04     28.63 o 
  -1  -5   9       13.21       21.03     11.27 o 
   0  -5   9     1149.68     1125.33     65.06 o 
   1  -5   9       73.19       77.66     17.21 o 
   2  -5   9     5107.80     5579.11    374.23 o 
   3  -5   9       58.10       74.08     18.50 o 
   4  -5   9     1039.64      941.77     61.10 o 
   5  -5   9       40.73       18.11     19.94 o 
   6  -5   9     3618.60     2222.98    175.74 o 
  -6  -4   9      200.37      232.76     34.70 o 
  -5  -4   9      390.84      399.07     40.45 o 
  -4  -4   9      344.51      335.70     35.86 o 
  -3  -4   9     2422.98     2499.22    137.77 o 
  -2  -4   9       57.96       67.65     12.92 o 
  -1  -4   9     3182.53     3306.40    142.01 o 
   0  -4   9     2908.63     2785.70    153.30 o 
   1  -4   9      805.86      886.95     61.17 o 
   2  -4   9     4551.46     4769.08    347.57 o 
   3  -4   9     1857.61     1917.61    101.53 o 
   4  -4   9     2551.45     1691.81    133.58 o 
   5  -4   9      914.86      529.77     62.09 o 
   6  -4   9       10.73       12.41     27.53 o 
   7  -4   9     1262.57     1107.30     72.12 o 
  -6  -3   9       18.97        0.34     22.60 o 
  -5  -3   9      887.14      938.69     65.42 o 
  -4  -3   9      113.64       95.64     23.79 o 
  -3  -3   9     3273.02     3283.77    223.12 o 
  -2  -3   9     2106.43     2204.02     94.72 o 
  -1  -3   9       24.53       63.39     18.34 o 
   0  -3   9     5000.39     4963.58    202.82 o 
   1  -3   9      420.51      522.12     37.47 o 
   2  -3   9     1514.82     1698.48    132.96 o 
   3  -3   9      277.41      262.94     51.73 o 
   4  -3   9      315.77      174.25     34.25 o 
   5  -3   9      168.41      142.02     29.73 o 
   6  -3   9     1864.35     1790.52    182.94 o 
   7  -3   9     1400.00     1440.46     83.60 o 
   8  -3   9     1006.66      970.34     64.46 o 
  -6  -2   9      149.44      169.05     30.04 o 
  -5  -2   9       86.57       98.04     48.61 o 
  -4  -2   9     2452.42     2450.43    134.93 o 
  -3  -2   9     6951.85     7198.38    364.01 o 
  -2  -2   9     1647.91     1579.98     70.35 o 
  -1  -2   9       59.17       93.76     13.07 o 
   0  -2   9     1244.96     1255.90     58.12 o 
   1  -2   9     4393.54     4461.74    197.47 o 
   2  -2   9      923.50     1007.21     98.79 o 
   3  -2   9     1245.26     1284.11     73.42 o 
   4  -2   9     4494.69     4173.28    399.08 o 
   5  -2   9     5238.89     5006.20    239.25 o 
   6  -2   9     3865.66     4002.15    194.54 o 
   7  -2   9       31.78       52.01     15.18 o 
   8  -2   9      338.11      319.93     49.40 o 
  -6  -1   9      134.18      131.40     27.29 o 
  -5  -1   9     3900.38     3978.67    209.11 o 
  -4  -1   9     2208.13     2256.29    124.90 o 
  -3  -1   9       24.66       29.62     10.65 o 
  -2  -1   9      384.47      369.91     23.38 o 
  -1  -1   9      321.63      335.41     22.75 o 
   0  -1   9      103.53      106.94     13.07 o 
   1  -1   9      504.87      465.22     28.32 o 
   2  -1   9    14861.15    14768.06    906.02 o 
   3  -1   9       58.17       57.06     10.72 o 
   4  -1   9     2005.00     1983.04     85.13 o 
   5  -1   9      595.63      624.58     32.91 o 
   6  -1   9     1171.33     1211.76     65.61 o 
   7  -1   9      364.32      433.85     31.98 o 
   8  -1   9      627.56      625.64     42.58 o 
   9  -1   9      284.37      324.71     30.51 o 
  -6   0   9     1008.57      999.25     67.40 o 
  -5   0   9      910.28      906.94     60.99 o 
  -4   0   9     1172.21     1194.15     73.41 o 
  -3   0   9     1376.69     1446.97     65.14 o 
  -2   0   9      102.75      116.02     13.27 o 
  -1   0   9       17.33       13.28     11.30 o 
   0   0   9    11656.49    11384.99    523.10 o 
   1   0   9     2889.00     2430.82    149.99 o 
   2   0   9     3416.72     2766.74    187.99 o 
   3   0   9     1894.71     1853.54     79.87 o 
   4   0   9       39.84       42.44      8.79 o 
   5   0   9     1659.12     1697.27     73.40 o 
   6   0   9     1076.84     1095.95     50.89 o 
   7   0   9      117.94      116.00     15.65 o 
   8   0   9     2253.42     2258.48    113.55 o 
   9   0   9     3340.07     3357.24    165.15 o 
  -6   1   9       36.71       24.72     21.37 o 
  -5   1   9      723.36      762.36     54.54 o 
  -4   1   9     2722.56     2803.94    149.99 o 
  -3   1   9     1456.69     1539.37     68.68 o 
  -2   1   9      719.46      765.42     38.65 o 
  -1   1   9     2267.20     2371.37     99.67 o 
   0   1   9     7616.03     7417.60    342.72 o 
   1   1   9       23.22       25.57      9.05 o 
   2   1   9     4144.27     3650.13    199.23 o 
   3   1   9       63.59       78.64     19.03 o 
   4   1   9      388.10      378.42     21.74 o 
   5   1   9     1516.65     1583.86     68.86 o 
   6   1   9    12009.53    12177.61    481.06 o 
   7   1   9      640.50      732.48     47.70 o 
   8   1   9      157.11      177.00     30.37 o 
   9   1   9      726.65      772.94     47.32 o 
  10   1   9      140.68      145.09     29.51 o 
  -6   2   9     1842.02     1804.05    165.55 o 
  -5   2   9     1633.40     1610.91     93.82 o 
  -4   2   9       85.16      112.94     32.63 o 
  -3   2   9     1117.34     1210.55     56.30 o 
  -2   2   9     2592.33     2737.37    114.39 o 
  -1   2   9      235.59      256.39     18.18 o 
   0   2   9     1089.76     1098.41     50.57 o 
   1   2   9       80.76       92.59     11.16 o 
   2   2   9     6425.45     6005.41    276.99 o 
   3   2   9     1109.70     1089.61    106.75 o 
   4   2   9     6291.02     5907.73    438.56 o 
   5   2   9      632.26      682.30     68.65 o 
   6   2   9     2151.35     2151.58     91.17 o 
   7   2   9      305.20      336.88     22.03 o 
   8   2   9      513.54      556.56     31.40 o 
   9   2   9     1762.26     1866.52     82.42 o 
  10   2   9       17.64        7.38     22.40 o 
  -5   3   9      748.68      728.52     86.95 o 
  -4   3   9      285.76      251.18     49.80 o 
  -3   3   9      346.29      396.22     33.84 o 
  -2   3   9      113.40      130.95     14.69 o 
  -1   3   9     1147.28     1221.95     73.42 o 
   0   3   9    18614.95    19201.09    951.32 o 
   1   3   9     1402.53     1335.39     77.26 o 
   2   3   9      253.41      227.70     22.35 o 
   3   3   9       19.85       34.05     11.23 o 
   4   3   9     8187.37     7185.63    474.53 o 
   5   3   9      159.82      179.02     19.22 o 
   6   3   9     5221.37     5126.73    206.91 o 
   7   3   9      865.63      923.59     58.65 o 
   8   3   9      229.54      264.42     35.36 o 
   9   3   9     2440.96     2565.13    109.37 o 
  10   3   9     1211.51     1220.49    114.09 o 
  -5   4   9       13.85       10.36     34.78 o 
  -4   4   9        4.72        9.49     30.65 o 
  -3   4   9     2228.97     2196.79    121.76 o 
  -2   4   9     5959.91     6582.26    440.89 o 
  -1   4   9        7.78        9.56     15.26 o 
   0   4   9     1202.14     1295.89     76.73 o 
   1   4   9     1080.26     1137.12     68.76 o 
   2   4   9      559.66      515.51     57.00 o 
   3   4   9      321.38      269.14     25.37 o 
   4   4   9     2181.67     1791.77    155.19 o 
   5   4   9     2006.98     1623.65    309.02 o 
   6   4   9     6180.78     5387.32    278.41 o 
   7   4   9     1750.35     1665.25     95.95 o 
   8   4   9      415.53      385.83     32.70 o 
   9   4   9      962.37      946.78     95.91 o 
  10   4   9      534.71      622.34     81.15 o 
  -3   5   9       27.36       11.76     19.60 o 
  -2   5   9     2964.24     3016.73    162.93 o 
  -1   5   9      979.93     1120.98     93.62 o 
   0   5   9      711.05      771.74     52.59 o 
   1   5   9      162.37      164.44     22.09 o 
   2   5   9      581.87      572.67     41.84 o 
   3   5   9      586.39      602.81     60.29 o 
   4   5   9    15570.95    14393.72    720.60 o 
   5   5   9     1558.38     1401.07    190.41 o 
   6   5   9      125.18      100.51     21.96 o 
   7   5   9      127.25      143.86     19.89 o 
   8   5   9      715.25      692.33     48.97 o 
   9   5   9      140.74      163.29     22.75 o 
  10   5   9      675.12      693.57     92.48 o 
  -4   6   9      493.30      580.80     78.17 o 
  -3   6   9      221.14      264.25     35.26 o 
  -2   6   9      208.73      204.86     30.22 o 
  -1   6   9      259.74      295.03     32.24 o 
   0   6   9     2749.71     2989.23    160.45 o 
   1   6   9     2476.51     2551.68    139.30 o 
   2   6   9     5409.56     5511.68    284.29 o 
   3   6   9     3251.12     3072.14    164.91 o 
   4   6   9     2192.65     2153.25    177.32 o 
   5   6   9      611.12      601.10     59.28 o 
   6   6   9      178.41      172.52     46.24 o 
   7   6   9        4.64       -1.62     21.52 o 
   8   6   9      606.05      615.93     62.27 o 
   9   6   9     4037.21     4362.84    231.83 o 
  10   6   9     1161.23     1350.86    147.20 o 
  -3   7   9       26.85       18.84     24.15 o 
  -2   7   9     2339.36     2346.39    133.62 o 
  -1   7   9     1273.63     1371.11    143.29 o 
   0   7   9     2525.68     2642.30    146.08 o 
   1   7   9       19.76       54.31     19.76 o 
   2   7   9     2161.99     2070.36    117.03 o 
   3   7   9       71.48       95.79     19.97 o 
   4   7   9     1208.49     1284.43    149.22 o 
   5   7   9      706.67      802.35    171.66 o 
   6   7   9     1413.27     1439.03     88.85 o 
   7   7   9      766.35      738.80    154.58 o 
   8   7   9     1379.11     1432.74    145.62 o 
   9   7   9     2220.27     2489.89    142.41 o 
  10   7   9        1.84       25.82     46.46 o 
  -2   8   9     1631.28     1611.69    102.27 o 
  -1   8   9     1306.58     1303.46     85.28 o 
   0   8   9      153.93      182.84     30.71 o 
   1   8   9     2288.95     2124.13    122.00 o 
   2   8   9      955.31      956.73     64.38 o 
   3   8   9     3073.56     3159.83    170.76 o 
   4   8   9     4634.09     4848.16    525.29 o 
   5   8   9       58.87      120.97     47.95 o 
   6   8   9     1951.13     2110.18    122.75 o 
   7   8   9     4384.51     4843.03    328.74 o 
   8   8   9      516.38      550.78    123.84 o 
   9   8   9      214.37      237.14     32.13 o 
  10   8   9      148.45      156.42     69.12 o 
  -1   9   9      244.04      271.06     63.50 o 
   0   9   9     1997.00     1966.10    118.44 o 
   1   9   9      296.97      279.53     38.07 o 
   2   9   9     2449.03     2492.76    140.29 o 
   3   9   9      249.93      207.71     29.57 o 
   4   9   9     3022.14     3083.09    168.52 o 
   5   9   9       84.90       76.14     22.36 o 
   6   9   9       81.91       96.04     29.25 o 
   7   9   9        8.48       26.38     20.60 o 
   8   9   9      427.67      485.15     77.68 o 
   9   9   9     3558.24     4223.24    291.41 o 
  10   9   9      140.94      189.62     76.58 o 
   0  10   9     1479.07     1493.55     97.65 o 
   1  10   9      542.65      525.85     55.95 o 
   2  10   9     1590.28     1593.07     98.64 o 
   3  10   9      535.07      472.69     70.04 o 
   4  10   9        1.63        7.00     20.69 o 
   5  10   9      223.72      245.69     34.09 o 
   6  10   9     1689.07     1858.46    156.51 o 
   7  10   9     3557.02     4270.24    231.80 o 
   8  10   9      240.65      326.46     40.00 o 
   9  10   9      628.50      664.32    119.44 o 
   1  11   9       49.35       73.79     35.09 o 
   2  11   9       81.31       89.75     29.71 o 
   3  11   9       76.88       28.88     25.09 o 
   4  11   9     4314.39     4456.10    241.92 o 
   5  11   9     1023.42     1016.25     72.89 o 
   6  11   9      435.33      485.43     48.57 o 
   7  11   9     2217.04     2748.82    159.28 o 
   8  11   9     1193.59     1350.56    162.26 o 
   3  12   9      182.64      231.72     58.40 o 
   4  12   9     2020.54     2058.71    125.71 o 
   5  12   9     1149.72     1233.59    176.97 o 
   6  12   9      196.17      250.40     39.34 o 
   7  12   9        4.42       10.05     35.92 o 
  -3  -8  10      441.44      462.14     69.03 o 
  -2  -8  10      770.48      693.13     81.15 o 
  -1  -8  10     2240.12     2522.54    133.64 o 
   0  -8  10      194.44      206.00     33.37 o 
   1  -8  10      251.95      284.29     34.96 o 
   2  -8  10      220.55      251.46     59.24 o 
  -4  -7  10        7.94       15.63     37.59 o 
  -3  -7  10       33.25       52.87     37.50 o 
  -2  -7  10       43.84       55.16     37.68 o 
  -1  -7  10     1487.91     1448.93     83.88 o 
   0  -7  10      160.89      192.45     26.87 o 
   1  -7  10     1994.55     2273.76    238.80 o 
   2  -7  10      469.94      533.98     55.90 o 
   3  -7  10      176.08      178.23     27.98 o 
   4  -7  10     2278.99     2306.18    215.92 o 
  -5  -6  10      422.43      484.09     48.44 o 
  -4  -6  10       89.36      122.83     31.22 o 
  -3  -6  10      657.74      792.36     62.25 o 
  -2  -6  10       47.46       47.27     17.26 o 
  -1  -6  10      752.10      658.36     47.00 o 
   0  -6  10     1653.92     1757.14     97.53 o 
   1  -6  10     1526.13     1706.48    147.55 o 
   2  -6  10     2052.30     2305.41    121.05 o 
   3  -6  10       95.64      117.34     23.76 o 
   4  -6  10      633.93      590.04     47.48 o 
   5  -6  10      332.93      355.89     56.21 o 
  -5  -5  10      243.97      191.48     34.08 o 
  -4  -5  10       79.30      109.18     28.84 o 
  -3  -5  10      108.27      137.66     57.83 o 
  -2  -5  10     1535.90     1642.50    153.88 o 
  -1  -5  10     6921.54     6763.67    321.41 o 
   0  -5  10      831.01      934.69     57.33 o 
   1  -5  10       58.66       79.18     17.76 o 
   2  -5  10      442.84      520.29     39.34 o 
   3  -5  10     1626.99     1704.03     93.92 o 
   4  -5  10      305.37      331.90     34.00 o 
   5  -5  10      767.67      636.28    136.04 o 
   6  -5  10     1792.11     1095.11    104.25 o 
  -5  -4  10     1010.37     1001.30     71.26 o 
  -4  -4  10      102.44      150.34     28.92 o 
  -3  -4  10     3125.11     3262.56    175.93 o 
  -2  -4  10     2323.56     2347.84    102.23 o 
  -1  -4  10      789.28      823.70     80.77 o 
   0  -4  10      772.34      820.72     87.42 o 
   1  -4  10       47.43       76.15     16.54 o 
   2  -4  10       11.19       19.05     16.16 o 
   3  -4  10       24.47       49.72     16.44 o 
   4  -4  10     5840.52     5253.94    930.57 o 
   5  -4  10      237.17      217.75     54.45 o 
   6  -4  10     1179.73      687.42     74.65 o 
   7  -4  10      358.81      343.96    108.69 o 
  -5  -3  10     1129.37     1252.03     81.75 o 
  -4  -3  10      464.49      412.24     40.24 o 
  -3  -3  10     1138.81     1238.05     78.55 o 
  -2  -3  10      443.27      424.67     27.84 o 
  -1  -3  10     1468.61     1417.85     66.21 o 
   0  -3  10      424.18      443.85     32.64 o 
   1  -3  10      182.63      203.56     19.24 o 
   2  -3  10     4717.02     4791.22    315.39 o 
   3  -3  10     1981.27     1763.68    245.96 o 
   4  -3  10     2766.06     2452.11    490.82 o 
   5  -3  10      381.00      330.91     30.43 o 
   6  -3  10       47.95       57.30     17.55 o 
   7  -3  10       94.00      107.95     22.19 o 
  -5  -2  10      129.10      131.22     27.76 o 
  -4  -2  10      699.50      726.11     55.61 o 
  -3  -2  10      378.04      407.75     37.96 o 
  -2  -2  10     4445.15     4666.95    210.09 o 
  -1  -2  10     3965.19     4110.78    205.51 o 
   0  -2  10      121.40       86.69     16.34 o 
   1  -2  10     1685.43     1798.55     99.33 o 
   2  -2  10     5387.59     5338.58    253.07 o 
   3  -2  10     1314.32     1329.81    123.22 o 
   4  -2  10     1208.63     1059.82     91.69 o 
   5  -2  10       22.58       22.34     12.65 o 
   6  -2  10      750.22      749.25     47.60 o 
   7  -2  10     1053.70     1066.40     63.80 o 
   8  -2  10     3725.64     4026.99    199.47 o 
  -5  -1  10     2050.23     2078.40    119.58 o 
  -4  -1  10     1194.74     1335.11     83.11 o 
  -3  -1  10     2443.18     2559.85    140.12 o 
  -2  -1  10      293.62      303.15     21.65 o 
  -1  -1  10     1380.90     1543.63     69.86 o 
   0  -1  10      546.07      575.71     68.11 o 
   1  -1  10        7.22       24.97     10.25 o 
   2  -1  10       51.82       68.27     12.67 o 
   3  -1  10      676.11      650.02     54.51 o 
   4  -1  10     8097.34     7962.89    318.44 o 
   5  -1  10       12.07       35.53     13.74 o 
   6  -1  10     1065.72     1094.61     61.01 o 
   7  -1  10       21.50       49.88     14.70 o 
   8  -1  10     2054.88     2210.40    114.36 o 
   9  -1  10       28.05       45.18     17.14 o 
  -5   0  10      589.61      687.84     53.22 o 
  -4   0  10     1150.79     1253.37     78.17 o 
  -3   0  10     2115.45     2327.85    128.15 o 
  -2   0  10     1149.77     1203.72     56.63 o 
  -1   0  10      197.95      214.35     17.77 o 
   0   0  10      605.30      653.45     35.63 o 
   1   0  10      985.21      913.80     46.23 o 
   2   0  10    15182.26    12960.97   1007.05 o 
   3   0  10      678.42      691.16     35.79 o 
   4   0  10      420.30      473.33     30.46 o 
   5   0  10       10.16       22.14      8.48 o 
   6   0  10     3231.68     3363.32    139.86 o 
   7   0  10       10.48       19.79     15.11 o 
   8   0  10     1377.97     1394.92     75.35 o 
   9   0  10      220.89      225.21     24.21 o 
  -5   1  10        9.16        2.11     36.71 o 
  -4   1  10      143.84      156.66     31.00 o 
  -3   1  10       99.30      105.25     41.72 o 
  -2   1  10      237.57      255.66     20.03 o 
  -1   1  10     5285.05     5512.97    222.49 o 
   0   1  10     4097.85     4024.69    164.99 o 
   1   1  10      251.76      213.32     17.87 o 
   2   1  10     3552.05     2998.52    246.38 o 
   3   1  10     1775.65     1706.09     85.45 o 
   4   1  10        7.10       20.25      9.61 o 
   5   1  10       80.04       81.45     10.45 o 
   6   1  10      279.98      274.47     19.16 o 
   7   1  10      579.64      648.80     34.50 o 
   8   1  10     6005.95     6160.64    289.89 o 
   9   1  10      559.03      629.70     41.07 o 
  -5   2  10        7.48       15.02     37.94 o 
  -4   2  10      901.47      967.94    104.69 o 
  -3   2  10     4163.44     4387.75    227.57 o 
  -2   2  10      235.84      260.20     31.22 o 
  -1   2  10      687.09      806.86     64.82 o 
   0   2  10     4622.13     4539.85    235.98 o 
   1   2  10      333.51      281.45     25.80 o 
   2   2  10      540.67      464.85     49.75 o 
   3   2  10       20.64       18.11     10.80 o 
   4   2  10      993.06      851.85     94.98 o 
   5   2  10      122.36      135.40     12.04 o 
   6   2  10     8406.59     8586.61    340.69 o 
   7   2  10     1454.02     1511.21     67.26 o 
   8   2  10      350.55      361.11     23.98 o 
   9   2  10        0.18       -0.73     10.15 o 
  10   2  10      147.43      125.77     25.29 o 
  -5   3  10      344.42      301.16     59.20 o 
  -4   3  10      100.74       76.32     41.10 o 
  -3   3  10     3528.27     3595.20    188.84 o 
  -2   3  10      246.31      283.24     29.05 o 
  -1   3  10      943.03     1072.53     67.98 o 
   0   3  10       93.75       88.88     18.31 o 
   1   3  10       34.81       39.87     13.66 o 
   2   3  10     5523.22     4857.54    252.29 o 
   3   3  10     5782.81     4571.41    609.83 o 
   4   3  10     2977.50     2593.35    178.11 o 
   5   3  10      763.28      667.27     69.08 o 
   6   3  10     3994.91     3753.52    198.18 o 
   7   3  10      535.03      520.45     39.48 o 
   8   3  10      495.59      544.55     53.00 o 
   9   3  10        0.38        1.02     21.56 o 
  10   3  10      191.75      290.71     54.63 o 
  -4   4  10       18.05        2.11     34.52 o 
  -3   4  10       27.83       54.89     23.98 o 
  -2   4  10      320.58      351.74     34.63 o 
  -1   4  10      216.23      256.94     28.89 o 
   0   4  10     3351.32     3497.86    185.36 o 
   1   4  10      115.87      125.59     20.00 o 
   2   4  10     3810.58     3416.23    181.62 o 
   3   4  10      507.12      488.40     37.59 o 
   4   4  10     2523.92     2075.49    117.32 o 
   5   4  10      657.17      502.82     95.78 o 
   6   4  10     1068.77      926.61     60.68 o 
   7   4  10     1384.04     1301.17     78.63 o 
   8   4  10     1417.05     1360.57    108.73 o 
   9   4  10      277.32      289.50     48.88 o 
  10   4  10     1436.07     1774.72    168.01 o 
  -4   5  10      388.75      389.34     67.89 o 
  -3   5  10     3555.56     3760.28    201.36 o 
  -2   5  10      760.33      844.60     60.20 o 
  -1   5  10        5.51       11.73     17.53 o 
   0   5  10     2913.01     3149.59    168.46 o 
   1   5  10     5154.80     5534.85    285.78 o 
   2   5  10      368.47      363.64     32.68 o 
   3   5  10     2251.76     2072.85    117.26 o 
   4   5  10     1221.15     1111.91     70.25 o 
   5   5  10     2270.42     1901.79    146.98 o 
   6   5  10     5102.47     4583.33    307.74 o 
   7   5  10        3.11       28.20     21.65 o 
   8   5  10     1794.33     1622.03     95.91 o 
   9   5  10     1168.84     1184.55     78.34 o 
  10   5  10      316.61      308.45     64.64 o 
  -3   6  10      482.41      597.57     68.46 o 
  -2   6  10       41.23       49.43     23.66 o 
  -1   6  10      635.64      633.82     51.20 o 
   0   6  10      309.69      371.60     65.83 o 
   1   6  10       70.36       74.77     21.00 o 
   2   6  10     3802.20     3910.98    207.27 o 
   3   6  10      680.90      634.62     47.57 o 
   4   6  10     3295.52     3349.64    326.32 o 
   5   6  10      832.28      846.64    143.33 o 
   6   6  10     3506.49     3430.78    234.23 o 
   7   6  10      135.11      133.18     21.54 o 
   8   6  10      174.01      156.96     33.02 o 
   9   6  10      312.29      300.98     31.79 o 
  10   6  10      542.44      482.26     84.23 o 
  -2   7  10       31.63       29.68     24.48 o 
  -1   7  10       32.45       41.10     23.20 o 
   0   7  10     1847.10     2004.65    116.66 o 
   1   7  10     2005.23     2178.21    146.19 o 
   2   7  10     4985.27     4938.35    258.10 o 
   3   7  10      473.69      395.23     96.61 o 
   4   7  10     1779.32     1747.82    204.15 o 
   5   7  10      962.95      975.91    144.21 o 
   6   7  10      122.76      153.18     24.20 o 
   7   7  10      140.52      135.72     24.46 o 
   8   7  10     2327.31     2520.89    178.02 o 
   9   7  10     2086.05     2107.88    124.13 o 
  10   7  10      235.26      298.96     78.08 o 
  -2   8  10        4.11       15.77     27.30 o 
  -1   8  10      390.02      402.00     44.96 o 
   0   8  10     5590.12     5888.41    306.50 o 
   1   8  10      473.93      566.94     48.67 o 
   2   8  10        7.54       28.77     20.17 o 
   3   8  10      169.81      177.30     26.47 o 
   4   8  10      154.61      179.45     26.66 o 
   5   8  10      372.05      362.75     35.98 o 
   6   8  10     5482.29     6214.27    473.61 o 
   7   8  10      351.15      361.78     36.82 o 
   8   8  10     1624.01     1840.59    136.13 o 
   9   8  10     2480.92     2835.40    200.86 o 
  10   8  10     1083.42      913.13    135.69 o 
  -1   9  10     1135.33     1298.78     89.80 o 
   0   9  10       36.37       37.03     28.19 o 
   1   9  10        7.50       39.97     23.98 o 
   2   9  10      840.77      845.96     61.87 o 
   3   9  10      232.50      242.87     32.00 o 
   4   9  10     1920.98     2000.98    268.00 o 
   5   9  10       14.60       30.61     46.72 o 
   6   9  10     4755.51     5334.08    480.46 o 
   7   9  10      559.27      695.53     73.69 o 
   8   9  10        1.72        0.30     26.61 o 
   9   9  10       73.17       73.57     25.62 o 
   1  10  10      264.54      304.03     40.63 o 
   2  10  10      366.71      360.17     49.75 o 
   3  10  10       31.70       42.95     24.35 o 
   4  10  10     5644.48     5918.70    309.49 o 
   5  10  10       14.63       15.75     22.14 o 
   6  10  10      119.28      108.05     28.26 o 
   7  10  10        0.53       -2.03     22.62 o 
   8  10  10       87.05       94.01     44.62 o 
   9  10  10      887.29     1097.07     81.18 o 
   2  11  10      817.05      885.19     69.37 o 
   3  11  10        4.73       19.95     25.54 o 
   4  11  10      131.91      154.54     31.98 o 
   5  11  10       40.64       37.33     25.38 o 
   6  11  10     2278.22     2645.70    194.71 o 
   7  11  10      729.49      784.58     64.55 o 
   8  11  10      517.79      586.22     56.21 o 
   5  12  10      405.03      434.99     48.47 o 
  -2  -7  11      395.37      435.88     64.29 o 
  -1  -7  11     1407.29     1514.06     87.58 o 
   0  -7  11      807.98      836.99     56.89 o 
   1  -7  11      738.12      861.76     58.05 o 
   2  -7  11      420.23      435.19     39.29 o 
   3  -7  11      195.78      200.15     30.23 o 
  -3  -6  11     1353.12     1400.05    121.38 o 
  -2  -6  11        0.38      -17.04     32.67 o 
  -1  -6  11     1475.70     1554.76     87.84 o 
   0  -6  11       61.75       92.72     20.99 o 
   1  -6  11      427.34      466.45     38.54 o 
   2  -6  11     1039.43     1189.26     91.38 o 
   3  -6  11      553.85      742.40     53.19 o 
   4  -6  11      619.69      747.20     60.91 o 
  -4  -5  11     1265.63     1414.72     92.64 o 
  -3  -5  11       10.51        7.51     25.57 o 
  -2  -5  11      855.44     1065.88    158.97 o 
  -1  -5  11      732.55      764.86     50.83 o 
   0  -5  11     2892.79     3112.27    155.50 o 
   1  -5  11     2821.86     3161.77    263.83 o 
   2  -5  11       16.28       14.35     15.11 o 
   3  -5  11      576.23      600.46     45.35 o 
   4  -5  11     1830.17     1916.10    105.63 o 
   5  -5  11      341.08      286.08     53.09 o 
  -4  -4  11       39.80       83.92     28.71 o 
  -3  -4  11     1937.08     2366.42    135.78 o 
  -2  -4  11        7.72       17.76     23.54 o 
  -1  -4  11     1800.32     1927.55    170.13 o 
   0  -4  11      798.29      843.24     53.13 o 
   1  -4  11     1931.74     2230.88    114.44 o 
   2  -4  11       43.60       36.42     14.95 o 
   3  -4  11        3.56        9.41     13.99 o 
   4  -4  11      106.16       93.56     20.22 o 
   5  -4  11      182.93      143.70     38.51 o 
   6  -4  11     3746.29     2335.31    179.52 o 
  -5  -3  11     1336.43     1521.55     96.68 o 
  -4  -3  11     1009.31     1125.20     76.93 o 
  -3  -3  11     1800.60     1903.26    112.61 o 
  -2  -3  11     1350.16     1440.89    135.40 o 
  -1  -3  11     1279.84     1367.93     77.18 o 
   0  -3  11     1195.06     1219.21    125.41 o 
   1  -3  11        3.22       19.17     11.01 o 
   2  -3  11      466.30      496.44     36.54 o 
   3  -3  11     1334.58     1276.80    124.85 o 
   4  -3  11     5932.93     3727.46    261.02 o 
   5  -3  11      614.28      510.55     66.75 o 
   6  -3  11      437.74      416.10     78.12 o 
   7  -3  11      148.07      140.20     28.54 o 
  -5  -2  11     2591.77     2627.69    238.80 o 
  -4  -2  11        0.91       29.22     22.91 o 
  -3  -2  11       16.34       22.99     23.63 o 
  -2  -2  11        1.06       15.78     11.22 o 
  -1  -2  11      363.65      364.36     47.04 o 
   0  -2  11      770.25      752.57     97.00 o 
   1  -2  11     6048.62     6645.73    440.19 o 
   2  -2  11      712.56      773.41     42.30 o 
   3  -2  11      468.72      405.06     88.40 o 
   4  -2  11     2778.89     2471.92    190.32 o 
   5  -2  11     1266.35     1284.61    123.00 o 
   6  -2  11       70.13       85.33     17.23 o 
   7  -2  11       11.46       -3.97     13.00 o 
   8  -2  11      110.40      128.27     23.14 o 
  -5  -1  11        8.47       50.68     48.30 o 
  -4  -1  11       18.62       -6.35     20.16 o 
  -3  -1  11      588.02      628.33     50.13 o 
  -2  -1  11      721.33      734.45     40.07 o 
  -1  -1  11     2752.78     3159.24    196.70 o 
   0  -1  11       19.30       28.63     22.07 o 
   1  -1  11     2608.04     2803.38    161.95 o 
   2  -1  11     2939.51     2454.66    249.87 o 
   3  -1  11       63.97       74.36     12.90 o 
   4  -1  11      168.00      187.89     17.04 o 
   5  -1  11       12.04       30.74     11.67 o 
   6  -1  11      784.67      816.33     51.95 o 
   7  -1  11     1080.53     1159.67     65.80 o 
   8  -1  11     1947.80     2054.33    124.49 o 
  -5   0  11     1727.93     1843.83    176.36 o 
  -4   0  11       38.27       61.57     45.58 o 
  -3   0  11       37.23        2.37     40.40 o 
  -2   0  11      140.20      144.57     23.32 o 
  -1   0  11     8613.47     9187.50    397.45 o 
   0   0  11       53.02       58.90     14.92 o 
   1   0  11      694.31      659.25     37.40 o 
   2   0  11        8.00        6.68     36.32 o 
   3   0  11      302.90      294.20     45.56 o 
   4   0  11     3804.12     3859.89    157.91 o 
   5   0  11     2009.54     2111.48     90.69 o 
   6   0  11     1772.85     1839.99     93.33 o 
   7   0  11       70.96       97.72     15.46 o 
   8   0  11     2300.58     2409.73    121.58 o 
   9   0  11       37.05       61.69     16.91 o 
  -4   1  11       59.07       49.18     43.91 o 
  -3   1  11     1526.51     1744.42    166.43 o 
  -2   1  11       53.81       46.80     16.54 o 
  -1   1  11       39.99       28.10     17.65 o 
   0   1  11      425.69      393.68     33.24 o 
   1   1  11     2450.62     2155.58    207.71 o 
   2   1  11     2256.25     1922.83    216.89 o 
   3   1  11      331.78      348.80     53.97 o 
   4   1  11     3031.30     2713.93    147.02 o 
   5   1  11     2340.73     2201.52    121.10 o 
   6   1  11      943.76      998.39     84.84 o 
   7   1  11      454.04      508.17     65.74 o 
   8   1  11      283.14      290.44     35.83 o 
   9   1  11      694.90      716.49     64.82 o 
  -4   2  11        1.84      -32.23     35.57 o 
  -3   2  11      601.06      632.62     84.14 o 
  -2   2  11      253.27      271.86     28.80 o 
  -1   2  11     7359.48     8268.22    420.78 o 
   0   2  11      723.20      765.08     52.86 o 
   1   2  11       40.75       38.38     13.98 o 
   2   2  11     2079.58     1805.47    203.10 o 
   3   2  11     3962.85     3147.16    540.57 o 
   4   2  11      571.27      498.60     43.91 o 
   5   2  11      909.05      882.81     57.73 o 
   6   2  11      988.54     1016.27     64.19 o 
   7   2  11       83.88      107.32     18.49 o 
   8   2  11     2422.01     2513.57    209.55 o 
   9   2  11       52.10       42.95     18.88 o 
  -4   3  11      342.51      403.21     65.52 o 
  -3   3  11     1992.92     1899.17    173.55 o 
  -2   3  11     1010.33     1114.74     72.40 o 
  -1   3  11     2760.47     3163.20    171.41 o 
   0   3  11        4.28        8.61     15.19 o 
   1   3  11      335.34      340.79     31.19 o 
   2   3  11      267.61      261.76     26.64 o 
   3   3  11       25.27       24.52     17.70 o 
   4   3  11     3324.30     2889.68    197.96 o 
   5   3  11     2553.15     2240.27    302.48 o 
   6   3  11     2607.89     2357.41    130.88 o 
   7   3  11      433.04      433.05     48.00 o 
   8   3  11     2808.12     2936.65    328.91 o 
   9   3  11      518.82      539.99     41.82 o 
  10   3  11       96.05       98.89     22.83 o 
  -3   4  11     3200.49     3309.58    284.12 o 
  -2   4  11       20.57       35.79     43.78 o 
  -1   4  11        2.97        7.27     17.24 o 
   0   4  11      361.87      436.21     37.86 o 
   1   4  11      160.69      159.75     23.45 o 
   2   4  11      739.29      703.95     50.19 o 
   3   4  11     1662.75     1391.54    150.10 o 
   4   4  11     8340.73     6442.96    702.44 o 
   5   4  11       29.91       45.21     14.96 o 
   6   4  11      990.97      866.54     58.28 o 
   7   4  11       77.16       78.47     17.96 o 
   8   4  11      163.75      171.92     23.20 o 
   9   4  11        1.67        0.43     17.30 o 
  10   4  11     1419.17     1430.69    123.92 o 
  -3   5  11        1.80       -9.05     44.26 o 
  -2   5  11     1427.81     1577.84     96.44 o 
  -1   5  11     1310.27     1430.43    157.30 o 
   0   5  11      205.88      246.54     29.85 o 
   1   5  11     2440.24     2653.03    146.60 o 
   2   5  11     7174.24     7121.75    365.16 o 
   3   5  11     3010.86     2888.90    157.89 o 
   4   5  11        8.74        9.13     13.37 o 
   5   5  11      121.19      108.56     19.02 o 
   6   5  11       23.39       28.74     13.87 o 
   7   5  11      511.96      467.69     59.81 o 
   8   5  11     3284.28     3118.85    170.27 o 
   9   5  11       18.01       35.09     15.63 o 
  10   5  11     1632.59     1669.54    164.37 o 
  -2   6  11       55.63       82.33     42.95 o 
  -1   6  11     1882.03     2027.35    117.73 o 
   0   6  11      399.61      473.47     51.99 o 
   1   6  11      973.01     1155.37     74.66 o 
   2   6  11      543.80      569.08     45.92 o 
   3   6  11       28.30       25.77     22.35 o 
   4   6  11     2278.81     2215.66    217.99 o 
   5   6  11       56.02       62.21     16.90 o 
   6   6  11     1063.11      897.87    186.06 o 
   7   6  11       32.21       38.15     15.61 o 
   8   6  11     5433.99     5377.98    362.11 o 
   9   6  11      164.59      214.05     34.82 o 
  10   6  11       28.02       65.96     49.97 o 
  -2   7  11      195.68      175.33     34.49 o 
  -1   7  11      506.62      579.80     77.02 o 
   0   7  11      831.48      900.25     65.66 o 
   1   7  11       22.73       36.00     21.60 o 
   2   7  11     3183.59     3291.86    178.67 o 
   3   7  11      415.75      395.89     36.92 o 
   4   7  11     1205.94     1187.16    106.01 o 
   5   7  11      153.64      172.17     62.36 o 
   6   7  11     5390.01     5284.41    279.26 o 
   7   7  11       32.61       39.61     18.11 o 
   8   7  11        9.13       -6.12     15.77 o 
   9   7  11        0.29       -2.33     18.53 o 
  10   7  11      408.34      387.32     86.86 o 
  -1   8  11      674.20      725.32     60.84 o 
   0   8  11       62.74       84.33     63.85 o 
   1   8  11      349.93      333.00     38.99 o 
   2   8  11     3317.68     3458.34    214.69 o 
   3   8  11     1659.31     1714.04    102.39 o 
   4   8  11      174.57      214.66     50.94 o 
   5   8  11       23.32       37.82     18.33 o 
   6   8  11      674.98      702.12     96.48 o 
   7   8  11       11.82       15.89     17.93 o 
   8   8  11     3195.82     3592.03    249.60 o 
   9   8  11      266.41      277.68     45.23 o 
   0   9  11     1683.11     1774.23    162.79 o 
   1   9  11      686.39      758.63     70.13 o 
   2   9  11        9.12       30.60     22.66 o 
   3   9  11      444.56      410.13     41.06 o 
   4   9  11      117.73      135.39     30.34 o 
   5   9  11      104.16      101.58     33.90 o 
   6   9  11     2997.75     3522.38    491.30 o 
   7   9  11      102.17      100.60     25.85 o 
   8   9  11     1528.43     1855.81    116.10 o 
   9   9  11        5.41        1.95     20.64 o 
   2  10  11      275.11      288.23     39.45 o 
   3  10  11     1453.13     1504.08     95.60 o 
   4  10  11      816.51      879.38    140.87 o 
   5  10  11       14.17        2.79     21.75 o 
   6  10  11     4294.74     4909.24    507.24 o 
   7  10  11        1.81        0.97     29.47 o 
   8  10  11       50.28       43.93     55.68 o 
   4  11  11     2144.94     2302.57    299.36 o 
   5  11  11      106.45       97.72     41.32 o 
   6  11  11       53.60       39.44     26.48 o 
   7  11  11      315.38      333.02     42.35 o 
  -1  -6  12     2004.04     2173.36    116.44 o 
   0  -6  12      287.77      337.97     49.27 o 
   1  -6  12      681.59      842.16    112.15 o 
   2  -6  12      142.92      182.25     41.41 o 
   3  -6  12       57.05       50.62     20.87 o 
  -3  -5  12     1770.29     2282.35    214.74 o 
  -2  -5  12      202.76      225.36     49.01 o 
  -1  -5  12      111.54      126.59     23.93 o 
   0  -5  12       63.38      107.15     24.94 o 
   1  -5  12        5.34       12.29     14.96 o 
   2  -5  12      727.04      767.55    120.19 o 
   3  -5  12     2340.36     2481.32    157.65 o 
   4  -5  12        2.25       -4.91     15.58 o 
  -3  -4  12      259.59      284.55     41.07 o 
  -2  -4  12        3.71       15.63     37.06 o 
  -1  -4  12      772.87      726.74     48.73 o 
   0  -4  12       58.27       49.66     16.48 o 
   1  -4  12      668.39      717.83     87.48 o 
   2  -4  12       47.30       46.16     17.11 o 
   3  -4  12     3798.16     3977.10    196.34 o 
   4  -4  12      569.25      570.45    101.26 o 
   5  -4  12       30.96      -25.35     45.41 o 
  -3  -3  12     2356.01     2612.67    240.91 o 
  -2  -3  12      204.97      236.63     59.46 o 
  -1  -3  12      288.03      292.72     30.74 o 
   0  -3  12       94.18      120.11     24.71 o 
   1  -3  12     5250.40     5839.42    629.02 o 
   2  -3  12       15.25        5.61     13.34 o 
   3  -3  12      105.87       73.79     24.46 o 
   4  -3  12       34.43       37.98     55.24 o 
   5  -3  12       16.28       25.41     14.57 o 
   6  -3  12     1536.29     1410.30    175.87 o 
  -4  -2  12      126.14      173.28     62.97 o 
  -3  -2  12     1865.07     2008.60    196.38 o 
  -2  -2  12      306.56      340.68     38.97 o 
  -1  -2  12      351.90      351.34     28.72 o 
   0  -2  12       32.89       26.23     12.61 o 
   1  -2  12      665.88      739.40     68.36 o 
   2  -2  12      324.01      289.16     25.91 o 
   3  -2  12     3563.55     3003.50    458.59 o 
   4  -2  12      652.85      614.88     41.93 o 
   5  -2  12       66.02       65.75     16.16 o 
   6  -2  12     1162.09     1109.95     65.52 o 
   7  -2  12     1510.32     1638.71     91.17 o 
  -4  -1  12      367.55      338.40     74.92 o 
  -3  -1  12       17.39       19.15     45.85 o 
  -2  -1  12      118.60       98.98     52.08 o 
  -1  -1  12      211.82      188.83     25.12 o 
   0  -1  12        8.66        5.00     18.09 o 
   1  -1  12     5185.58     5492.43    645.04 o 
   2  -1  12      446.07      482.34    105.92 o 
   3  -1  12      763.34      748.09     51.66 o 
   4  -1  12      994.98      934.65     76.32 o 
   5  -1  12     1098.92     1189.62     66.40 o 
   6  -1  12      263.85      264.89     35.66 o 
   7  -1  12      121.63      166.43     30.83 o 
   8  -1  12      320.35      375.28     46.46 o 
  -4   0  12      612.96      683.64     96.96 o 
  -3   0  12      192.00      236.08     62.53 o 
  -2   0  12      839.54     1059.37    123.31 o 
  -1   0  12      729.76      714.35     51.63 o 
   0   0  12      754.17      700.86     50.06 o 
   1   0  12     6952.45     6579.72    337.52 o 
   2   0  12       20.83       39.26     14.54 o 
   3   0  12       31.13       31.44     13.70 o 
   4   0  12       10.81        6.09     11.69 o 
   5   0  12      873.96      832.16     55.02 o 
   6   0  12     1120.38     1058.66     85.02 o 
   7   0  12     1364.19     1417.61    109.52 o 
   8   0  12     2205.07     2258.82    165.38 o 
  -3   1  12     1327.73     1441.24    147.72 o 
  -2   1  12      230.32      274.37     33.99 o 
  -1   1  12     3733.60     4139.57    219.93 o 
   0   1  12      273.02      258.81     33.86 o 
   1   1  12        8.91       -0.55     12.04 o 
   2   1  12      878.74      822.98     56.40 o 
   3   1  12       95.93      104.60     18.70 o 
   4   1  12       12.82        2.37     12.78 o 
   5   1  12     2582.53     2310.26    127.25 o 
   6   1  12     4887.12     4929.50    382.88 o 
   7   1  12      444.87      429.12     44.70 o 
   8   1  12      139.57      124.80     26.26 o 
   9   1  12       15.43        8.69     17.21 o 
  -3   2  12      404.00      415.95     72.90 o 
  -2   2  12      550.38      619.99     49.91 o 
  -1   2  12      146.83      137.80     33.07 o 
   0   2  12     1578.83     1656.29    111.14 o 
   1   2  12     2346.39     2208.39    125.04 o 
   2   2  12      170.83      160.09     21.40 o 
   3   2  12     1509.77     1254.69    167.84 o 
   4   2  12     3750.33     3113.18    356.53 o 
   5   2  12     2540.88     2148.34    120.65 o 
   6   2  12      178.10      171.61     22.94 o 
   7   2  12      119.87      150.54     21.84 o 
   8   2  12       53.30       57.52     17.38 o 
   9   2  12       82.67       92.04     23.54 o 
  -3   3  12       98.75      110.49     59.37 o 
  -2   3  12       93.45      112.39     24.93 o 
  -1   3  12     1160.77     1301.92     82.30 o 
   0   3  12      548.33      615.37     50.11 o 
   1   3  12     3513.44     3655.31    196.02 o 
   2   3  12       12.29       29.01     17.39 o 
   3   3  12     1849.98     1509.65    102.05 o 
   4   3  12     1088.94      908.75    174.12 o 
   5   3  12        1.09        7.94     12.15 o 
   6   3  12     2561.58     2342.99    130.88 o 
   7   3  12      156.63      159.58     22.10 o 
   8   3  12      463.43      464.65     38.82 o 
   9   3  12       80.13       99.84     42.38 o 
  -2   4  12      563.92      733.80     57.59 o 
  -1   4  12     2398.13     2726.25    184.66 o 
   0   4  12      429.25      472.13     42.17 o 
   1   4  12      833.37      913.79     62.69 o 
   2   4  12      588.54      580.51    105.00 o 
   3   4  12       61.95       63.81     17.28 o 
   4   4  12     1360.45     1151.72     73.81 o 
   5   4  12      443.07      329.17     74.21 o 
   6   4  12     2367.67     1932.34    177.06 o 
   7   4  12      447.37      419.90     55.11 o 
   8   4  12     1883.70     1878.26    108.53 o 
   9   4  12        3.29       20.80     24.68 o 
  -2   5  12        9.76        3.49     21.37 o 
  -1   5  12      609.50      748.10     57.71 o 
   0   5  12      254.03      286.34     33.89 o 
   1   5  12     1403.33     1513.00     92.98 o 
   2   5  12      212.31      189.10     26.18 o 
   3   5  12     2318.21     2098.45    121.09 o 
   4   5  12     4488.17     3909.24    210.31 o 
   5   5  12     2726.64     2312.65    162.13 o 
   6   5  12       33.94        5.71     16.91 o 
   7   5  12      118.66      105.20     19.63 o 
   8   5  12      795.75      738.83     55.99 o 
   9   5  12        5.05       17.72     14.99 o 
  -1   6  12      102.38       66.53     33.64 o 
   0   6  12       28.48       30.82     22.12 o 
   1   6  12     3474.85     3765.85    203.32 o 
   2   6  12     2109.24     2186.90    126.11 o 
   3   6  12      119.44      141.64     23.92 o 
   4   6  12       84.42       95.84     28.98 o 
   5   6  12      781.80      736.64     78.65 o 
   6   6  12       15.44       -5.91     29.11 o 
   7   6  12      660.18      554.06    125.42 o 
   8   6  12     1546.83     1412.52    106.53 o 
   9   6  12       24.64       42.35     17.66 o 
  -1   7  12     4159.67     4856.31    258.84 o 
   0   7  12       19.48       17.86     24.42 o 
   1   7  12       97.72      125.55     27.26 o 
   2   7  12      486.98      505.95     46.77 o 
   3   7  12      742.01      723.27     57.61 o 
   4   7  12      652.31      710.77     75.88 o 
   5   7  12      898.98      975.56    125.64 o 
   6   7  12      723.45      736.31    110.13 o 
   7   7  12      151.37      150.91     31.62 o 
   8   7  12     4325.85     4467.31    305.11 o 
   9   7  12        2.29       17.73     17.78 o 
   0   8  12       35.68       40.73     28.56 o 
   1   8  12      374.98      375.23     42.79 o 
   2   8  12      172.67      193.70     31.71 o 
   3   8  12      114.26      107.07     24.57 o 
   4   8  12      955.21     1031.05    103.11 o 
   5   8  12     3432.26     3601.00    506.19 o 
   6   8  12     1549.94     1599.54    146.10 o 
   7   8  12      215.39      215.79     30.37 o 
   8   8  12      167.90      140.08     27.79 o 
   9   8  12      325.66      318.07    103.99 o 
   1   9  12      385.89      446.73     48.03 o 
   2   9  12      535.76      585.29     52.73 o 
   3   9  12     2416.45     2362.56    136.92 o 
   4   9  12      840.35      906.39     93.45 o 
   5   9  12       40.59       76.18     24.16 o 
   6   9  12       96.39       69.01     23.13 o 
   7   9  12       50.84       59.18     23.18 o 
   8   9  12      748.87      809.15     64.60 o 
   3  10  12      982.40      991.09     72.64 o 
   4  10  12       10.09       25.19     45.80 o 
   5  10  12     1347.99     1518.60    123.00 o 
   6  10  12      755.33      869.71    158.26 o 
   7  10  12       97.23      114.10     29.02 o 
   0  -5  13      319.21      369.24     34.71 o 
   1  -5  13        2.54       23.12     17.56 o 
   2  -5  13        4.63       -1.84     19.98 o 
  -1  -4  13       65.23      118.92     40.66 o 
   0  -4  13      507.99      580.10     42.82 o 
   1  -4  13      149.31      162.79     36.89 o 
   2  -4  13      129.36      129.95     22.79 o 
   3  -4  13     1411.60     1624.98    184.39 o 
   4  -4  13      326.71      274.19    102.98 o 
  -2  -3  13      599.75      753.03    107.32 o 
  -1  -3  13      784.63      798.49    229.93 o 
   0  -3  13      756.07      915.78    116.72 o 
   1  -3  13      553.17      575.27     54.80 o 
   2  -3  13       92.32      122.43     26.52 o 
   3  -3  13     4475.93     4570.50    315.30 o 
   4  -3  13       18.85       -4.65     16.16 o 
   5  -3  13        7.47       20.99     18.27 o 
  -2  -2  13       36.63       87.30     55.07 o 
  -1  -2  13      971.37     1135.80    221.54 o 
   0  -2  13     1422.17     1347.88    101.35 o 
   1  -2  13     1967.33     1870.45    135.96 o 
   2  -2  13      422.05      396.98     42.42 o 
   3  -2  13       92.04       89.67     23.36 o 
   4  -2  13      999.94     1032.75     85.54 o 
   5  -2  13      305.57      328.47     41.37 o 
   6  -2  13       14.99        9.75     18.44 o 
  -3  -1  13      968.47     1214.64    141.40 o 
  -1  -1  13      647.02      678.28    139.69 o 
   0  -1  13      132.16      127.98     49.62 o 
   1  -1  13       87.90       70.22     18.07 o 
   2  -1  13      484.22      522.20    146.63 o 
   3  -1  13     1596.47     1627.38    226.77 o 
   4  -1  13       17.38       40.31     18.18 o 
   5  -1  13     1313.39     1332.86    104.25 o 
   6  -1  13      814.51      861.05     75.09 o 
   7  -1  13     1532.99     1601.52    124.71 o 
  -3   0  13      411.06      574.47     92.48 o 
  -1   0  13       76.04       78.45     49.36 o 
   0   0  13      841.77      767.20     68.29 o 
   1   0  13      722.37      763.96    118.65 o 
   2   0  13      850.94      877.81    202.40 o 
   3   0  13     3739.95     3914.53    486.96 o 
   4   0  13      444.36      450.39     37.23 o 
   5   0  13     1017.63     1017.03     81.85 o 
   6   0  13      468.43      564.20     54.63 o 
   7   0  13       94.56      102.41     25.03 o 
  -2   1  13      999.77     1187.07    150.27 o 
  -1   1  13     2618.49     3082.42    240.47 o 
   0   1  13       27.88       10.53     13.88 o 
   1   1  13     1602.60     1498.30     90.93 o 
   2   1  13      240.52      208.17     25.23 o 
   3   1  13      868.44      902.80    111.32 o 
   4   1  13      102.18      107.39     19.57 o 
   5   1  13      334.83      330.39     65.43 o 
   6   1  13       54.33       51.98     16.48 o 
   7   1  13     1022.10      949.06     78.43 o 
   8   1  13     1278.92     1202.26     96.17 o 
  -2   2  13     1059.61     1406.98    161.78 o 
  -1   2  13      118.19      148.29     26.27 o 
   0   2  13       98.88       77.28     20.60 o 
   1   2  13     1238.81     1244.45     79.66 o 
   2   2  13      896.70      742.33     53.36 o 
   3   2  13      843.82      713.17     52.03 o 
   4   2  13      341.23      303.13     47.08 o 
   5   2  13     1453.66     1278.92     79.12 o 
   6   2  13     3053.08     2902.18    157.89 o 
   7   2  13     1109.72     1177.78     73.17 o 
   8   2  13        8.40        5.71     15.63 o 
  -2   3  13        6.43       66.84     58.23 o 
  -1   3  13       86.61      108.74     24.92 o 
   0   3  13      103.01      118.64     35.39 o 
   1   3  13       17.54       26.65     16.71 o 
   2   3  13        7.62       18.28     27.40 o 
   3   3  13     5735.08     4685.55    334.84 o 
   4   3  13      509.88      437.95     59.85 o 
   5   3  13      463.71      397.36     35.42 o 
   6   3  13      149.10      114.51     27.31 o 
   7   3  13      791.37      813.65     71.32 o 
   8   3  13       99.64      114.56     23.41 o 
  -1   4  13        7.81       17.12     25.25 o 
   0   4  13       12.87       26.39     47.51 o 
   1   4  13     4985.66     5590.25    473.21 o 
   2   4  13       82.67       76.83     20.17 o 
   3   4  13      396.38      361.67     44.66 o 
   4   4  13      582.59      492.64     40.94 o 
   5   4  13      101.58      100.88     20.29 o 
   6   4  13      320.33      278.61     29.19 o 
   7   4  13      324.26      274.41     29.19 o 
   8   4  13      445.43      426.73     37.50 o 
   9   4  13      747.68      761.35     54.69 o 
  -1   5  13      335.59      456.87     45.46 o 
   0   5  13       69.56       85.62     25.39 o 
   1   5  13     2265.71     2617.23    224.97 o 
   2   5  13        0.87       18.98     17.08 o 
   3   5  13     1010.06      970.39     89.10 o 
   4   5  13       68.52       33.77     16.00 o 
   5   5  13      231.55      200.83     33.46 o 
   6   5  13      764.36      613.18    146.19 o 
   7   5  13     3942.76     3287.04    459.55 o 
   8   5  13      512.15      501.67     56.96 o 
   9   5  13        2.72        0.40     15.50 o 
   0   6  13        1.84        4.61     21.71 o 
   1   6  13      552.19      626.34     90.11 o 
   2   6  13      382.14      409.35     41.54 o 
   3   6  13      728.39      793.06     64.51 o 
   4   6  13      521.69      532.70    105.52 o 
   5   6  13     1185.65     1061.47     72.14 o 
   6   6  13     1154.86      977.79    177.89 o 
   7   6  13      433.94      333.65     99.90 o 
   8   6  13      130.04      128.79     23.58 o 
   1   7  13     3772.05     4397.81    237.19 o 
   2   7  13       48.69       46.32     26.30 o 
   3   7  13      413.76      410.75     95.69 o 
   4   7  13      290.72      304.30     86.95 o 
   5   7  13     2212.83     2210.51    283.37 o 
   6   7  13       29.85       47.53     23.32 o 
   7   7  13     1157.90     1063.21    243.59 o 
   8   7  13      783.89      695.41    210.56 o 
   2   8  13      157.86      196.43     33.14 o 
   3   8  13      161.22      140.89     28.44 o 
   4   8  13       53.46       72.60     22.92 o 
   5   8  13      677.70      754.99     58.34 o 
   6   8  13     1442.34     1503.09    199.63 o 
   7   8  13     1135.79     1118.36     78.68 o 
   8   8  13      571.98      600.96    173.11 o 
   3   9  13      305.35      280.93     37.74 o 
   4   9  13      598.90      572.32    122.17 o 
   5   9  13     2221.88     2558.12    336.11 o 
   6   9  13     1020.91     1046.82    142.41 o 
   7   9  13       73.06       90.27     26.16 o 
   0  -3  14      700.69      620.85     57.79 o 
   1  -3  14      176.92      176.62     30.04 o 
   2  -3  14     1124.97     1212.45     98.01 o 
   3  -3  14      829.63      882.22     77.99 o 
   4  -3  14      281.36      219.92     36.54 o 
  -1  -2  14       11.40       73.60     72.90 o 
   0  -2  14      377.18      397.00     78.96 o 
   1  -2  14     1613.71     1614.34    120.59 o 
   2  -2  14      290.62      303.70     36.98 o 
   3  -2  14      648.07      568.41     56.21 o 
   4  -2  14        5.20       20.11     17.83 o 
   5  -2  14      836.21      918.67     80.62 o 
  -1  -1  14     1285.43     1546.10    183.12 o 
   0  -1  14     2144.43     2321.22    448.09 o 
   1  -1  14      578.87      645.75    143.86 o 
   2  -1  14       69.92       82.92     19.97 o 
   3  -1  14      360.68      383.54     42.16 o 
   4  -1  14      657.99      649.22     60.16 o 
   5  -1  14      196.71      210.08     32.85 o 
   6  -1  14      306.30      358.77     43.65 o 
  -1   0  14     1351.08     1389.77    169.94 o 
   0   0  14       84.82      103.15     55.77 o 
   1   0  14      332.64      345.06    118.74 o 
   2   0  14        3.83       -7.60     15.98 o 
   3   0  14       13.94       16.53     14.95 o 
   4   0  14        7.68        0.12     13.59 o 
   5   0  14     3914.23     3583.86    248.99 o 
   6   0  14        1.58       15.55     16.51 o 
  -1   1  14      331.14      407.23     39.75 o 
   0   1  14      116.74      117.24     25.95 o 
   1   1  14      555.33      539.23     70.61 o 
   2   1  14       29.58       79.46     18.08 o 
   3   1  14     2149.03     2101.87    215.97 o 
   4   1  14      252.65      260.60     28.76 o 
   5   1  14     1195.80     1228.10     76.63 o 
   6   1  14      375.53      342.44     39.87 o 
   7   1  14       38.49       10.80     16.60 o 
  -1   2  14     1542.31     1889.71    114.98 o 
   0   2  14      633.05      787.07     87.87 o 
   1   2  14        9.98       16.21     27.40 o 
   2   2  14      148.35      139.30     22.57 o 
   3   2  14     3962.95     3492.14    190.74 o 
   4   2  14       68.49       71.43     18.10 o 
   5   2  14      826.93      749.20     53.98 o 
   6   2  14       98.38       89.51     19.31 o 
   7   2  14       19.95        8.08     16.07 o 
  -1   3  14      338.89      370.61     40.13 o 
   0   3  14      840.32      936.13     67.91 o 
   1   3  14      567.49      629.57     50.74 o 
   2   3  14       24.56        9.59     15.67 o 
   3   3  14      240.82      188.12     25.72 o 
   4   3  14      119.15       93.30     19.13 o 
   5   3  14     2046.96     1767.40    104.98 o 
   6   3  14       27.66       28.70     15.10 o 
   7   3  14      987.68      953.82     64.06 o 
   8   3  14      258.59      287.91     31.25 o 
   0   4  14       73.89      117.92     30.21 o 
   1   4  14       25.35       48.44     20.85 o 
   2   4  14        1.18       -6.53     15.53 o 
   3   4  14     4859.11     4398.43    236.42 o 
   4   4  14       57.36       39.55     20.11 o 
   5   4  14      228.88      193.10     25.37 o 
   6   4  14       78.18       80.10     18.65 o 
   7   4  14     1208.81     1062.72     70.44 o 
   8   4  14       19.42       37.14     16.61 o 
   0   5  14     1288.57     1575.45    115.14 o 
   1   5  14     1440.94     1727.76    127.04 o 
   2   5  14       18.17       31.41     19.40 o 
   3   5  14     1279.72     1234.15    119.44 o 
   4   5  14      479.49      437.54     69.73 o 
   5   5  14       52.75       46.21     21.69 o 
   6   5  14       17.75        5.78     13.85 o 
   7   5  14      288.79      257.63     30.09 o 
   8   5  14      778.72      752.81     55.95 o 
   1   6  14     1303.98     1540.11     98.87 o 
   2   6  14      149.52      164.32     41.32 o 
   3   6  14      167.42      139.42     26.29 o 
   4   6  14      131.05      151.72     26.00 o 
   5   6  14      233.18      205.32     30.65 o 
   6   6  14       59.78       25.90     16.79 o 
   7   6  14     1926.42     1893.81    138.68 o 
   2   7  14      315.13      371.95     53.93 o 
   3   7  14     1227.64     1321.89     86.98 o 
   4   7  14     1212.80     1262.45    171.17 o 
   5   7  14     2147.14     2250.65    280.08 o 
   6   7  14      764.49      761.63     64.60 o 
   7   7  14      896.57      824.63    149.57 o 
   4   8  14        4.68       -2.54     19.44 o 
   5   8  14      127.90      147.18     28.24 o 
   6   8  14       14.99        8.53     19.39 o 
   1  -1  15     1747.22     1610.74    119.88 o 
   2  -1  15      853.88      794.57     68.42 o 
   3  -1  15       41.66       48.83     21.52 o 
   4  -1  15      243.38      327.86     40.49 o 
   1   0  15      354.68      382.53    169.46 o 
   2   0  15     1013.08     1107.37    272.13 o 
   3   0  15       29.54        8.68     14.37 o 
   4   0  15       37.54       55.51     20.20 o 
   5   0  15        1.08      -11.59     16.42 o 
   1   1  15      203.82      189.38     72.15 o 
   2   1  15        3.28       -5.31     35.66 o 
   3   1  15        5.30       17.03     17.35 o 
   4   1  15      187.99      157.01     24.20 o 
   5   1  15     2571.78     2434.21    174.25 o 
   1   2  15      205.21      173.04     45.85 o 
   2   2  15     1772.41     1774.03    139.69 o 
   3   2  15      459.75      433.24     68.77 o 
   4   2  15        2.95       12.45     14.17 o 
   5   2  15     1869.52     1748.66    145.79 o 
   6   2  15      511.75      506.72     47.91 o 
   1   3  15      545.52      649.43    103.90 o 
   2   3  15      840.00      787.64     59.99 o 
   3   3  15      786.74      796.46    107.63 o 
   4   3  15        0.65       -2.16     13.73 o 
   5   3  15      151.92      137.85     22.60 o 
   6   3  15       99.86       83.91     23.80 o 
   2   4  15      389.61      385.07    120.45 o 
   3   4  15       18.68       33.03     26.52 o 
   4   4  15      302.17      241.87     29.46 o 
   5   4  15     1213.22      954.12     98.15 o 
   6   4  15      764.83      692.74     52.62 o 
   2   5  15      318.61      405.44     68.59 o 
   3   5  15      463.62      447.46     48.22 o 
   4   5  15       71.84       68.08     20.22 o 
   5   5  15     1689.81     1533.69     96.99 o 
   6   5  15      291.80      231.08     57.04 o 
   3   6  15      859.77     1009.25    161.03 o 
   4   6  15      752.80      730.19     58.76 o 
   5   6  15       82.22       91.29     34.82 o 
                                                 
